# Supplementary material for: Soil bacterial communities associated with marbled fruit in Citrus reticulata Blanco ‘Orah’
Source: Front Plant Sci. 2023 May 8;14:1098042. doi: 10.3389/fpls.2023.1098042 (PMC10200933; doi:10.3389/fpls.2023.1098042)
Supplement: Supplementary file 2 [file Table_1.xlsx]

## Sheet: QCstat
Supplementary table 1 The statistic of the clean reads in the study.
Sample Name	Raw PE(#)	Combined(#)	Qualified(#)	Nochime(#)	Base(nt)	AvgLen(nt)	Q20	Q30	GC%	Effective%	OTU number
JCJ1	104964	101528	100677	98894	40436317	409	98.85	96.01	57.68	94.22	3000
JCJ2	93679	90567	89749	88423	36192881	409	98.87	96.08	57.8	94.39	3025
JCJ3	149002	143675	142395	139604	57158619	409	98.83	96.03	57.66	93.69	3522
JCZ1	120302	95033	92829	89287	36610147	410	97.54	92.87	55.2	74.22	3886
JCZ2	88702	69793	67931	66318	27264474	411	97.56	92.91	55.39	74.76	3440
JCZ3	69085	54018	52738	51255	21171931	413	97.5	92.78	54.72	74.19	3220
WJJ1	146652	121012	118213	115351	47325639	410	98.05	94.07	57.47	78.66	3677
WJJ2	147177	123971	121485	119422	48790233	409	98.12	94.26	57.43	81.14	3563
WJJ3	147343	126425	125857	122466	49909088	408	98.24	94.49	57.2	83.12	4113
WJZ1	64712	50829	49679	48527	19909340	410	97.55	92.88	55.47	74.99	2698
WJZ2	83037	65849	64238	62657	25808582	412	97.59	92.92	56.2	75.46	3203
WJZ3	59493	46346	45203	44272	18184785	411	97.38	92.43	55.86	74.42	2873
XLMJ1	147528	126638	123746	121124	49927980	412	98.14	94.29	56.91	82.1	3135
XLMJ2	110573	86359	84102	82567	33842959	410	97.55	92.88	55.64	74.67	3455
XLMJ3	147389	116348	113653	109749	44735284	408	97.52	92.85	55.87	74.46	3687
XLMZ1	147577	117419	114370	111444	45608262	409	97.58	92.98	55.12	75.52	3383
XLMZ2	147844	115136	112868	110247	45283038	411	97.57	92.97	55.74	74.57	3386
XLMZ3	130991	103071	100250	97462	39768082	408	97.56	92.94	55.07	74.4	3341
