# Supplementary material for: Soil bacterial communities associated with marbled fruit in Citrus reticulata Blanco ‘Orah’
Source: Front Plant Sci. 2023 May 8;14:1098042. doi: 10.3389/fpls.2023.1098042 (PMC10200933; doi:10.3389/fpls.2023.1098042)
Supplement: Supplementary file 3 [file Table_2.xlsx]

## Sheet: otu_table.p10.group.relative.tr
Supplementary table 2 The 10 top phyla that the OTUs assigned to.
Taxonomy	Firmicutes	Chloroflexi	Proteobacteria	Bacteroidetes	Acidobacteria	Actinobacteria	Verrucomicrobia	Cyanobacteria	Thermotogae	Thaumarchaeota	Others
WJJ	0.015287	0.318493	0.203075	0.026464	0.2002	0.078558	0.040831	0.003007	0.013341	0.013683	0.087061
WJZ	0.216995	0.071668	0.137104	0.255021	0.125104	0.054347	0.055864	0.003568	0.003419	0.009923	0.066987
XLMJ	0.22328	0.123088	0.19168	0.154057	0.108467	0.056039	0.016532	0.052734	0.008634	0.009327	0.056162
XLMZ	0.232089	0.144704	0.159413	0.2296	0.06704	0.058809	0.013762	0.02642	0.003787	0.006767	0.057608
JCJ	0.001657	0.350172	0.144354	0.036448	0.246772	0.040541	0.023071	0.009826	0.045117	0.029409	0.072633
JCZ	0.214681	0.068337	0.201839	0.237805	0.091312	0.060212	0.035694	0.027647	0.002358	0.006303	0.053813
