# Supplementary material for: Soil bacterial communities associated with marbled fruit in Citrus reticulata Blanco ‘Orah’
Source: Front Plant Sci. 2023 May 8;14:1098042. doi: 10.3389/fpls.2023.1098042 (PMC10200933; doi:10.3389/fpls.2023.1098042)
Supplement: Supplementary file 4 [file Table_3.xlsx]

## Sheet: Sheet1
Supplementary table 3 Family differences between NF and MF in the same area.
JC										WJ										XLM
Taxa	avg(JCJ)	sd(JCJ)	avg(JCZ)	sd(JCZ)	p.value	q.values	interval lower	interval upper		Taxa	avg(WJJ)	sd(WJJ)	avg(WJZ)	sd(WJZ)	p.value	q.values	interval lower	interval upper		Taxa	avg(XLMJ)	sd(XLMJ)	avg(XLMZ)	sd(XLMZ)	p.value	q.values	interval lower	interval upper
k__Bacteria;p__Bacteroidetes;c__Bacteroidia;o__Bacteroidales;f__Bacteroidales_S24-7_group;	1.75314e-05	3.03653e-05	0.129198	0.0500225	0.0465223	0.0236501	-0.253443	-0.00491735		k__Bacteria;p__Firmicutes;c__Clostridia;o__Clostridiales;f__Lachnospiraceae;	0.00538214	0.0041835	0.157844	0.0391394	0.0202846	0.0362882	-0.24818	-0.0567437		k__Bacteria;p__Bacteroidetes;c__Bacteroidia;o__Bacteroidales;f__Bacteroidaceae;	0.0159799	0.0220656	0.0773486	0.015257	0.020873	0.148277	-0.106571	-0.0161668
k__Bacteria;p__Proteobacteria;c__Betaproteobacteria;o__Burkholderiales;f__Burkholderiaceae;	0.0120616	0.00201809	0.00302417	0.00112526	0.00571382	0.00881918	0.00489282	0.0131821		k__Bacteria;p__Bacteroidetes;c__Bacteroidia;o__Bacteroidales;f__Bacteroidales_S24-7_group;	0.00132362	0.00117849	0.205713	0.0356339	0.00991891	0.0303346	-0.292773	-0.116007		k__Bacteria;p__Chloroflexi;c__Ktedonobacteria;o__Ktedonobacterales;f__HSB_OF53-F07;	0.0104312	0.00336945	0.0244563	0.00344974	0.00730529	0.11789	-0.0217568	-0.00629349
k__Bacteria;p__Acidobacteria;c__unidentified_Acidobacteria;o__Acidobacteriales;f__Acidobacteriaceae_.Subgroup_1.;	0.102769	0.00541471	0.00771382	0.000706278	0.000911207	0.00336115	0.0819092	0.108201		k__Bacteria;p__Proteobacteria;c__Betaproteobacteria;o__Burkholderiales;f__Burkholderiaceae;	0.0455554	0.00486932	0.00165672	0.000513299	0.00375579	0.0172293	0.0319854	0.0558118		k__Bacteria;p__Proteobacteria;c__Gammaproteobacteria;o__Xanthomonadales;f__Xanthomonadaceae;	0.00573277	0.00138079	0.0439425	0.00571967	0.00520906	0.11789	-0.0514611	-0.0249583
k__Bacteria;p__Firmicutes;c__Clostridia;o__Clostridiales;f__Ruminococcaceae;	0	0	0.0474487	0.0185704	0.0474539	0.0236501	-0.0935801	-0.00131736		k__Bacteria;p__Acidobacteria;c__unidentified_Acidobacteria;o__Acidobacteriales;f__Acidobacteriaceae_.Subgroup_1.;	0.0340022	0.00462851	0.00639896	0.00134253	0.00584758	0.0220913	0.0171328	0.0380736		k__Bacteria;p__Acidobacteria;c__unidentified_Acidobacteria;o__Subgroup_4;f__RB41;	0.0118249	0.00335536	0.0045757	0.00146392	0.047817	0.200058	0.000138397	0.0143601
k__Bacteria;p__Chloroflexi;c__Ktedonobacteria;o__Ktedonobacterales;f__HSB_OF53-F07;	0.0518404	0.00851837	0.00169178	0.000149532	0.00946442	0.0100857	0.028997	0.0713002		k__Bacteria;p__Firmicutes;c__Clostridia;o__Clostridiales;f__Ruminococcaceae;	0.00504904	0.00432609	0.0300839	0.00391076	0.00181743	0.012969	-0.0344204	-0.0156493		k__Archaea;p__Thaumarchaeota;c__.SAGMCG-1.;o__unidentified_.SAGMCG-1.;f__unidentified_.SAGMCG-1.;	0.00434779	0.000522203	0.000797679	0.000755479	0.00389988	0.11789	0.00200253	0.00509769
k__Bacteria;p__Thermotogae;c__unidentified_Thermotogae;o__Thermotogales;f__Thermotogaceae;	0.0451171	0.00542717	0.00235797	0.000514196	0.00500953	0.00823097	0.0294432	0.056075		k__Bacteria;p__Chloroflexi;c__Ktedonobacteria;o__Ktedonobacterales;f__HSB_OF53-F07;	0.0444684	0.00196491	0.00279626	0.000510823	0.000364285	0.00779854	0.0371608	0.0461835		k__Bacteria;p__Chloroflexi;c__Ktedonobacteria;o__Ktedonobacterales;f__Thermosporotrichaceae;	0.00191092	0.00169067	0.00790666	0.00173189	0.0127542	0.139717	-0.0098763	-0.00211518
k__Bacteria;p__Proteobacteria;c__Gammaproteobacteria;o__Xanthomonadales;f__Xanthomonadaceae;	0.0153575	0.00238305	0.00928288	0.00139969	0.0279108	0.0181818	0.00119766	0.0109516		k__Bacteria;p__Proteobacteria;c__Epsilonproteobacteria;o__Campylobacterales;f__Helicobacteraceae;	5.25942e-05	5.25942e-05	0.000403222	6.61796e-05	0.0023989	0.0152012	-0.000488902	-0.000212354		k__Bacteria;p__Acidobacteria;c__unidentified_Acidobacteria;o__Subgroup_4;f__11-24;	0.00515423	0.000962273	0.00145511	0.000106278	0.0207572	0.148277	0.00134823	0.00605003
k__Bacteria;p__Acidobacteria;c__unidentified_Acidobacteria;o__Subgroup_3;f__unidentified_Acidobacteria;	0.0264198	0.00532257	0.0115707	0.000766235	0.0378821	0.0214391	0.00198735	0.0277108		k__Bacteria;p__Thermotogae;c__unidentified_Thermotogae;o__Thermotogales;f__Thermotogaceae;	0.0133414	0.00210793	0.00341862	0.00105057	0.00571345	0.0220913	0.00554132	0.0143042		k__Bacteria;p__Chloroflexi;c__Ktedonobacteria;o__Ktedonobacterales;f__1921-3;	0.000990524	0.000522203	0.00314689	0.000343208	0.00619457	0.11789	-0.00322339	-0.00108934
k__Bacteria;p__Proteobacteria;c__Gammaproteobacteria;o__Enterobacteriales;f__Enterobacteriaceae;	0.000534708	0.000212557	0.00156029	0.000289666	0.00970909	0.0100857	-0.00162255	-0.000428627		k__Bacteria;p__Proteobacteria;c__Gammaproteobacteria;o__Xanthomonadales;f__Xanthomonadaceae;	0.0113954	0.000726073	0.00423383	0.000343879	0.000773278	0.00879325	0.00564187	0.00868128		k__Bacteria;p__Proteobacteria;c__Alphaproteobacteria;o__Rhizobiales;f__Rhizobiaceae;	0.00127979	0.000154087	0.000788913	0.000210377	0.0352724	0.173238	5.7428e-05	0.000924331
k__Bacteria;p__Gemmatimonadetes;c__unidentified_Gemmatimonadetes;o__Gemmatimonadales;f__Gemmatimonadaceae;	0.0106679	0.00105528	0.0189164	0.00159012	0.00291797	0.00594507	-0.0114987	-0.00499838		k__Bacteria;p__Acidobacteria;c__unidentified_Acidobacteria;o__Subgroup_3;f__unidentified_Acidobacteria;	0.031241	0.0010884	0.0132187	0.00392218	0.0109126	0.031272	0.00909446	0.0269501		k__Bacteria;p__Proteobacteria;c__Deltaproteobacteria;o__Myxococcales;f__Polyangiaceae;	0.00081521	0.000139151	0.000438285	0.000106278	0.0228908	0.152107	8.84172e-05	0.000665433
k__Bacteria;p__Bacteroidetes;c__Sphingobacteriia;o__Sphingobacteriales;f__Chitinophagaceae;	0.0274016	0.00220896	0.0161201	0.000781427	0.00698887	0.00950447	0.00643576	0.0161272		k__Bacteria;p__Chloroflexi;c__TK10;o__unidentified_TK10;f__unidentified_TK10;	0.00800309	0.0010186	0.00291021	0.000740222	0.00304848	0.0163153	0.00299625	0.0071895		k__Bacteria;p__Actinobacteria;c__Thermoleophilia;o__Solirubrobacterales;f__YNPFFP1;	0.000508411	0.000197374	0.00127979	0.0001711	0.00728957	0.11789	-0.00119345	-0.000349318
k__Bacteria;p__Bacteroidetes;c__Bacteroidia;o__Bacteroidales;f__Rikenellaceae;	0	0	0.00221772	0.000519548	0.0178071	0.0133383	-0.00350835	-0.000927093		k__Bacteria;p__Firmicutes;c__Erysipelotrichia;o__Erysipelotrichales;f__Erysipelotrichaceae;	0.000578536	0.000410774	0.0075911	0.00284037	0.0479643	0.0560079	-0.0138745	-0.000150573		k__Bacteria;p__Bacteroidetes;c__Sphingobacteriia;o__Sphingobacteriales;f__CWT_CU03-E12;	0	0	8.7657e-05	1.51826e-05	0.00985246	0.139121	-0.000125373	-4.99412e-05
k__Bacteria;p__Chloroflexi;c__TK10;o__unidentified_TK10;f__unidentified_TK10;	0.019679	0.00340873	0.00271737	0.000276224	0.0127636	0.0104831	0.00857078	0.0253525		k__Bacteria;p__Proteobacteria;c__Alphaproteobacteria;o__Sphingomonadales;f__Sphingomonadaceae;	0.0142267	0.00152863	0.0102734	0.00118551	0.0265239	0.0402211	0.000775199	0.00713146		k__Bacteria;p__Bacteroidetes;c__Cytophagia;o__Order_III;f__unidentified_Order_III;	0.000727553	0.000238614	8.7657e-05	5.47418e-05	0.0376336	0.177134	8.38912e-05	0.0011959
k__Bacteria;p__Chloroflexi;c__Ktedonobacteria;o__Ktedonobacterales;f__G12-WMSP1;	0.00704762	0.00179052	0.00069249	0.000200847	0.0242634	0.0164781	0.00198298	0.0107273		k__Bacteria;p__Proteobacteria;c__Alphaproteobacteria;o__Rhizobiales;f__Hyphomicrobiaceae;	0.0057766	0.0010186	0.00934424	0.00149161	0.0325009	0.0453764	-0.00662069	-0.000514588		k__Bacteria;p__Proteobacteria;c__Alphaproteobacteria;o__Sphingomonadales;f__WW2-159;	0.000596068	0.000132359	0.000227908	9.95592e-05	0.0210017	0.148277	9.44198e-05	0.000641899
k__Bacteria;p__Acidobacteria;c__unidentified_Acidobacteria;o__Subgroup_4;f__RB41;	0.00169178	0.000649136	0.0078979	0.000792557	0.000567227	0.00315431	-0.00787376	-0.00453848		k__Archaea;p__Thaumarchaeota;c__.SAGMCG-1.;o__unidentified_.SAGMCG-1.;f__unidentified_.SAGMCG-1.;	0.00684601	0.00137661	0.00024544	0.000106278	0.0137789	0.0343053	0.00320915	0.009992		k__Bacteria;p__Chlorobi;c__Chlorobia;o__Chlorobiales;f__SJA-28;	0	0	0.000140251	4.01695e-05	0.026271	0.153189	-0.000240038	-4.04647e-05
k__Bacteria;p__Chloroflexi;c__Anaerolineae;o__Anaerolineales;f__Anaerolineaceae;	0.00229661	0.000501946	0.0150156	0.00249532	0.0102677	0.0100857	-0.0186099	-0.00682819		k__Bacteria;p__Proteobacteria;c__Alphaproteobacteria;o__Rhodospirillales;f__DA111;	0.0108432	0.002298	0.00255082	0.000273288	0.023346	0.0394569	0.00269246	0.0138922		k__Bacteria;p__Proteobacteria;c__Alphaproteobacteria;o__Rickettsiales;f__SM2D12;	6.13599e-05	1.51826e-05	8.7657e-06	1.51826e-05	0.0132356	0.139717	1.81758e-05	8.70126e-05
k__Bacteria;p__Actinobacteria;c__unidentified_Actinobacteria;o__Micromonosporales;f__Micromonosporaceae;	0.00260341	0.000751656	0.00716158	0.00104209	0.00482929	0.00819931	-0.00670127	-0.00241506		k__Bacteria;p__Proteobacteria;c__Betaproteobacteria;o__Burkholderiales;f__Alcaligenaceae;	0.000552239	0.000318835	0.00493509	0.00112321	0.0155066	0.0355675	-0.00693151	-0.00183419		k__Bacteria;p__Proteobacteria;c__Alphaproteobacteria;o__Rhodospirillales;f__MND8;	8.7657e-06	1.51826e-05	0.00012272	4.01695e-05	0.0271218	0.153189	-0.000201112	-2.67958e-05
k__Bacteria;p__Proteobacteria;c__Alphaproteobacteria;o__Rhizobiales;f__Hyphomicrobiaceae;	0.00282256	0.000627468	0.0144722	0.00101315	0.000236601	0.00301281	-0.0137192	-0.00958005		k__Bacteria;p__Proteobacteria;c__Alphaproteobacteria;o__Rhizobiales;f__unidentified_Rhizobiales;	0.0120704	0.000420754	0.00611846	0.00228624	0.04188	0.0507486	0.000514117	0.0113897		k__Bacteria;p__Proteobacteria;c__Alphaproteobacteria;o__Rhodobacterales;f__Rhodobacteraceae;	0.000157783	5.25942e-05	2.62971e-05	2.62971e-05	0.0315622	0.164772	2.22105e-05	0.00024076
k__Bacteria;p__Proteobacteria;c__Betaproteobacteria;o__Nitrosomonadales;f__Nitrosomonadaceae;	0.00398839	0.000646467	0.0116584	0.00112321	0.00150152	0.00445345	-0.00997139	-0.00536858		k__Bacteria;p__Verrucomicrobia;c__Spartobacteria;o__Chthoniobacterales;f__DA101_soil_group;	0.0069249	0.00139779	0.00278749	0.000671478	0.0209061	0.0362882	0.00121763	0.0070572		k__Bacteria;p__Proteobacteria;c__Deltaproteobacteria;o__Myxococcales;f__Amb-16S-1034;	0.000157783	2.62971e-05	2.62971e-05	2.62971e-05	0.00360223	0.11789	7.18711e-05	0.0001911
k__Archaea;p__Thaumarchaeota;c__.SAGMCG-1.;o__unidentified_.SAGMCG-1.;f__unidentified_.SAGMCG-1.;	0.01044	0.00382792	0.00018408	9.10958e-05	0.043363	0.0229481	0.000754396	0.0197573		k__Bacteria;p__Chloroflexi;c__Ktedonobacteria;o__Ktedonobacterales;f__BacC-u-018;	0.00198105	0.000627468	0.00024544	3.03653e-05	0.0406281	0.0507486	0.00018202	0.0032892		k__Bacteria;p__Thermomicrobia;c__unidentified_Thermomicrobia;o__Sphaerobacterales;f__Sphaerobacteraceae;	8.7657e-05	0.000109484	0.000324331	8.45334e-05	0.0447509	0.200058	-0.000464111	-9.23737e-06
k__Bacteria;p__Deferribacteres;c__unidentified_Deferribacteres;o__Deferribacterales;f__Deferribacteraceae;	0	0	0.000394457	0.000114626	0.0270128	0.0178688	-0.000679204	-0.000109709		k__Bacteria;p__Nitrospirae;c__Nitrospira;o__Nitrospirales;f__Nitrospiraceae;	0.00678465	0.00129177	0.00348875	0.000427547	0.0368671	0.0493278	0.000431553	0.00616026		k__Bacteria;p__Proteobacteria;c__Gammaproteobacteria;o__Alteromonadales;f__Alteromonadaceae;	0.00024544	8.45334e-05	4.38285e-05	1.51826e-05	0.0499173	0.201386	1.71787e-07	0.00040305
k__Bacteria;p__Proteobacteria;c__Alphaproteobacteria;o__Rhodospirillales;f__DA111;	0.00702133	0.00131143	0.00344492	0.000343879	0.0349275	0.0209298	0.000568705	0.00658411		k__Bacteria;p__Chloroflexi;c__Ktedonobacteria;o__Ktedonobacterales;f__FCPS473;	0.00677589	0.000144833	0.000552239	0.000120508	8.17727e-07	5.25172e-05	0.00591765	0.00652965		k__Bacteria;p__Actinobacteria;c__unidentified_Actinobacteria;o__Frankiales;f__Geodermatophilaceae;	0.000271737	6.61796e-05	7.88913e-05	6.95756e-05	0.0254888	0.153189	3.87698e-05	0.000346921
k__Bacteria;p__Firmicutes;c__Bacilli;o__Lactobacillales;f__Lactobacillaceae;	0	0	0.00355011	0.000361525	0.00343897	0.00625584	-0.00444819	-0.00265203		k__Bacteria;p__Actinobacteria;c__unidentified_Actinobacteria;o__Pseudonocardiales;f__Pseudonocardiaceae;	0.00446174	0.000533989	0.0018145	0.000501027	0.00336318	0.016615	0.0014716	0.00382288		k__Bacteria;p__Proteobacteria;c__Gammaproteobacteria;o__Oceanospirillales;f__Halomonadaceae;	0.000271737	5.47418e-05	4.38285e-05	1.51826e-05	0.0136052	0.139717	0.000103294	0.000352523
k__Bacteria;p__Actinobacteria;c__unidentified_Actinobacteria;o__Frankiales;f__Acidothermaceae;	0.00855532	0.000449622	0.00184956	0.00051285	7.8547e-05	0.00301281	0.00560505	0.00780647		k__Bacteria;p__Firmicutes;c__Clostridia;o__Clostridiales;f__Peptococcaceae;	0.000227908	0.000212557	0.00130609	0.000373135	0.0199805	0.0362882	-0.00184325	-0.000313112		k__Bacteria;p__Bacteroidetes;c__Cytophagia;o__Cytophagales;f__Flammeovirgaceae;	0.000157783	2.62971e-05	1.75314e-05	3.03653e-05	0.00402506	0.11789	7.53387e-05	0.000205164
k__Bacteria;p__Cyanobacteria;c__unidentified_Cyanobacteria;o__SubsectionI;f__FamilyI;	8.7657e-06	1.51826e-05	8.7657e-05	1.51826e-05	0.00312559	0.00610397	-0.00011331	-4.44729e-05		k__Bacteria;p__Chloroflexi;c__Ktedonobacteria;o__Ktedonobacterales;f__1921-3;	0.00163042	0.000413291	0.000289268	0.000146416	0.0206025	0.0362882	0.000434749	0.00224756		k__Bacteria;p__Proteobacteria;c__Deltaproteobacteria;o__Myxococcales;f__P3OB-42;	6.13599e-05	1.51826e-05	0	0	0.0198039	0.148277	2.36441e-05	9.90757e-05
k__Bacteria;p__Chloroflexi;c__Ktedonobacteria;o__Thermogemmatisporales;f__1921-2;	0.00487373	0.00105068	0.000780147	0.000179001	0.0188858	0.0139371	0.00158029	0.00660688		k__Bacteria;p__Proteobacteria;c__Deltaproteobacteria;o__Desulfovibrionales;f__Desulfovibrionaceae;	0.000280502	0.000263409	0.00139375	0.000131486	0.00771226	0.0247654	-0.00166065	-0.000565843		k__Bacteria;p__Actinobacteria;c__unidentified_Actinobacteria;o__Frankiales;f__Nakamurellaceae;	4.38285e-05	4.01695e-05	0.000157783	4.55479e-05	0.0320899	0.164772	-0.000211907	-1.60013e-05
k__Bacteria;p__Proteobacteria;c__Alphaproteobacteria;o__Rhodospirillales;f__Rhodospirillaceae;	0.00392703	0.000701859	0.00877447	0.000710671	0.00109703	0.00349231	-0.00644863	-0.00324623		k__Bacteria;p__Actinobacteria;c__unidentified_Actinobacteria;o__Micrococcales;f__Intrasporangiaceae;	0.00347998	0.000109484	0.00124473	0.000193839	0.00030486	0.00779854	0.00183756	0.00263294		k__Bacteria;p__Firmicutes;c__Bacilli;o__Bacillales;f__Planococcaceae;	7.88913e-05	0	1.75314e-05	1.51826e-05	0.0198039	0.148277	2.36441e-05	9.90757e-05
k__Bacteria;p__Chloroflexi;c__Ktedonobacteria;o__Ktedonobacterales;f__BacC-u-018;	0.00781901	0.000419382	0.000385691	8.0339e-05	0.000735803	0.00315431	0.00643905	0.00842758		k__Bacteria;p__Proteobacteria;c__Alphaproteobacteria;o__Rhodospirillales;f__JG37-AG-20;	0.00269107	0.000447309	0.000832742	8.45334e-05	0.0161039	0.0356638	0.000796665	0.00291999		k__Bacteria;p__Proteobacteria;c__Deltaproteobacteria;o__Bdellovibrionales;f__Bacteriovoracaceae;	4.38285e-05	1.51826e-05	8.7657e-06	1.51826e-05	0.0474207	0.200058	6.44399e-07	6.94812e-05
k__Bacteria;p__Nitrospirae;c__Nitrospira;o__Nitrospirales;f__Nitrospiraceae;	0.00623241	0.000830339	0.00235797	0.000223654	0.0107445	0.0101346	0.00197678	0.0057721		k__Bacteria;p__Proteobacteria;c__Gammaproteobacteria;o__Pseudomonadales;f__Pseudomonadaceae;	0.000604833	0.000353791	0.00184956	0.00048939	0.0273293	0.0402211	-0.00225144	-0.000238014
k__Bacteria;p__Chloroflexi;c__Ktedonobacteria;o__Ktedonobacterales;f__FCPS473;	0.00510164	0.00111971	0.000850273	0.000293225	0.0171868	0.0132637	0.00168293	0.0068198		k__Bacteria;p__Proteobacteria;c__Gammaproteobacteria;o__Legionellales;f__Coxiellaceae;	0.0024544	0.000579929	0.000280502	0.000109484	0.0199259	0.0362882	0.000797347	0.00355044
k__Bacteria;p__Bacteroidetes;c__Cytophagia;o__Cytophagales;f__Cytophagaceae;	0.00266477	0.000393872	0.00543473	9.23524e-05	0.00474345	0.00819931	-0.00368553	-0.00185439		k__Bacteria;p__Actinobacteria;c__unidentified_Actinobacteria;o__Catenulisporales;f__Catenulisporaceae;	0.00179697	0.000151826	0.000113954	6.07306e-05	0.000822481	0.00879325	0.00135668	0.00200935
k__Bacteria;p__Firmicutes;c__Clostridia;o__Clostridiales;f__Clostridiales_vadinBB60_group;	0	0	0.0021476	0.00072512	0.0359634	0.0210551	-0.0039489	-0.000346299		k__Bacteria;p__Proteobacteria;c__Alphaproteobacteria;o__Rhizobiales;f__Methylobacteriaceae;	0.00159536	0.000199118	0.000894102	0.000229253	0.0167578	0.0358747	0.000210721	0.00119179
k__Bacteria;p__Actinobacteria;c__Thermoleophilia;o__Gaiellales;f__Gaiellaceae;	0.000350628	7.59132e-05	0.00217389	0.000223654	0.00235688	0.00543881	-0.0023172	-0.00132933		k__Bacteria;p__Proteobacteria;c__Alphaproteobacteria;o__Rhizobiales;f__Phyllobacteriaceae;	0.00140251	0.000229755	0.000552239	0.000250858	0.0125649	0.0336234	0.000303327	0.00139722
k__Bacteria;p__Actinobacteria;c__unidentified_Actinobacteria;o__Pseudonocardiales;f__Pseudonocardiaceae;	0.00115707	0.000159959	0.00255958	0.00045345	0.0230974	0.0160971	-0.00239769	-0.000407339		k__Bacteria;p__Chlorobi;c__Chlorobia;o__Chlorobiales;f__OPB56;	0.00119214	0.000244341	0.000280502	0.00011858	0.0111993	0.031272	0.000401957	0.00142131
k__Bacteria;p__Proteobacteria;c__Betaproteobacteria;o__Burkholderiales;f__Comamonadaceae;	0.00253329	0.000197374	0.0042163	0.000684399	0.0420584	0.0227898	-0.00323251	-0.000133521		k__Bacteria;p__Proteobacteria;c__Betaproteobacteria;o__Neisseriales;f__Neisseriaceae;	0.0018408	0.000189631	0.000420754	6.95756e-05	0.00260363	0.0152012	0.00100655	0.00183353
k__Bacteria;p__Firmicutes;c__Clostridia;o__Clostridiales;f__Peptococcaceae;	0	0	0.00255082	0.000120508	0.000743139	0.00315431	-0.00285018	-0.00225146		k__Bacteria;p__Proteobacteria;c__Deltaproteobacteria;o__Myxococcales;f__Polyangiaceae;	0.00106942	0.000218967	0.000587302	0.000186567	0.0453395	0.0539233	1.6363e-05	0.000947864
k__Bacteria;p__Chloroflexi;c__Ktedonobacteria;o__Ktedonobacterales;f__1921-3;	0.00369036	0.00115118	0.000762616	6.95756e-05	0.0473971	0.0236501	8.26544e-05	0.00577283		k__Bacteria;p__Acidobacteria;c__unidentified_Acidobacteria;o__Subgroup_6;f__unidentified_Acidobacteria;	0.000447051	4.55479e-05	0.00118337	0.000278302	0.0413228	0.0507486	-0.00140383	-6.88097e-05
k__Bacteria;p__Chloroflexi;c__Chloroflexia;o__Chloroflexales;f__Roseiflexaceae;	0.000674959	0.000229755	0.00398839	0.000729399	0.0102383	0.0100857	-0.00494335	-0.00168352		k__Bacteria;p__Actinobacteria;c__unidentified_Actinobacteria;o__Frankiales;f__Frankiaceae;	0.000648662	0.000154087	0.000201611	8.0339e-05	0.0208551	0.0362882	0.000128513	0.000765588
k__Bacteria;p__Proteobacteria;c__Deltaproteobacteria;o__Desulfovibrionales;f__Desulfovibrionaceae;	0	0	0.00113078	0.00018408	0.00871825	0.0100857	-0.00158805	-0.000673496		k__Bacteria;p__Proteobacteria;c__Alphaproteobacteria;o__Rhodospirillales;f__Acetobacteraceae;	0.00114831	9.23524e-05	0.000464582	0.000197374	0.0141331	0.0343053	0.000269886	0.00109756
k__Bacteria;p__Proteobacteria;c__Deltaproteobacteria;o__Myxococcales;f__BIrii41;	0.00099929	0.000139151	0.00361147	0.000437144	0.0053431	0.00850469	-0.00358744	-0.00163692		k__Bacteria;p__Bacteroidetes;c__Sphingobacteriia;o__Sphingobacteriales;f__Saprospiraceae;	0.000350628	0.000266021	0.00099929	0.000266886	0.0406772	0.0507486	-0.00125271	-4.46188e-05
k__Bacteria;p__Actinobacteria;c__unidentified_Actinobacteria;o__Corynebacteriales;f__Mycobacteriaceae;	0.00075385	0.000226725	0.00183203	0.000263409	0.00616555	0.00906578	-0.00164019	-0.000516168		k__Bacteria;p__Firmicutes;c__Clostridia;o__Clostridiales;f__Family_XIII;	7.88913e-05	6.95756e-05	0.000859039	0.000144833	0.00412574	0.0176646	-0.00108268	-0.000477612
k__Bacteria;p__Actinobacteria;c__unidentified_Actinobacteria;o__Propionibacteriales;f__Nocardioidaceae;	0.000902867	0.000318112	0.00256835	0.000552448	0.0176143	0.0133383	-0.00279739	-0.000533574		k__Bacteria;p__Planctomycetes;c__Planctomycetacia;o__Planctomycetales;f__Planctomycetaceae;	0.000823976	6.07306e-05	0.000420754	0.000146416	0.0275558	0.0402211	9.03894e-05	0.000716055
k__Bacteria;p__Actinobacteria;c__unidentified_Actinobacteria;o__Micrococcales;f__Microbacteriaceae;	0.000420754	0.000114626	0.00298034	0.000516879	0.0104743	0.0100857	-0.00376834	-0.00135083		k__Bacteria;p__Chloroflexi;c__Ktedonobacteria;o__Ktedonobacterales;f__JG30a-KF-32;	0.000648662	0.000197374	0.000131486	0.000139151	0.0249471	0.0397128	0.000112208	0.000922145
k__Bacteria;p__Proteobacteria;c__Gammaproteobacteria;o__Pseudomonadales;f__Pseudomonadaceae;	0.00146387	0.000252689	0.00285762	0.000158511	0.00256271	0.00543881	-0.00190983	-0.000877661		k__Bacteria;p__Proteobacteria;c__Gammaproteobacteria;o__Vibrionales;f__Vibrionaceae;	0	0	0.000701256	0.000193839	0.0245353	0.0397128	-0.00118278	-0.000219733
k__Bacteria;p__Proteobacteria;c__Alphaproteobacteria;o__Caulobacterales;f__Hyphomonadaceae;	0.000447051	0.000120508	0.00232291	0.000616348	0.0302564	0.018794	-0.00333456	-0.000417164		k__Bacteria;p__Fibrobacteres;c__Fibrobacteria;o__Fibrobacterales;f__Fibrobacteraceae;	0.000823976	0.000214178	0.000175314	0.000109484	0.0188299	0.0362882	0.000204883	0.00109244
k__Bacteria;p__Proteobacteria;c__Alphaproteobacteria;o__Rhizobiales;f__Rhizobiaceae;	0.0012272	0.00030705	0.00261218	0.000425114	0.0127269	0.0104831	-0.00225939	-0.000510577		k__Bacteria;p__Firmicutes;c__Bacilli;o__Lactobacillales;f__Leuconostocaceae;	2.62971e-05	2.62971e-05	0.000613599	6.07306e-05	0.000999242	0.00879325	-0.000716159	-0.000458445
k__Bacteria;p__Proteobacteria;c__Gammaproteobacteria;o__Legionellales;f__Coxiellaceae;	0.00124473	0.000106278	0.000850273	0.00011858	0.0130702	0.0104831	0.000138	0.000650913		k__Bacteria;p__Actinobacteria;c__Thermoleophilia;o__Solirubrobacterales;f__288-2;	0.000157783	4.55479e-05	0.000333097	1.51826e-05	0.0144222	0.0343053	-0.000276197	-7.44311e-05
k__Bacteria;p__Actinobacteria;c__unidentified_Actinobacteria;o__Catenulisporales;f__Catenulisporaceae;	0.00256835	0.000444983	0.000105188	4.55479e-05	0.010108	0.0100857	0.00137356	0.00355277		k__Bacteria;p__Actinobacteria;c__Thermoleophilia;o__Gaiellales;f__unidentified_Gaiellales;	0.000455816	0.00011858	0.000140251	6.61796e-05	0.0253525	0.0397128	7.2052e-05	0.000559079
k__Bacteria;p__Proteobacteria;c__Alphaproteobacteria;o__Rhizobiales;f__Methylobacteriaceae;	0.000666193	0.000109484	0.00251576	0.000412733	0.0118607	0.0104159	-0.00279473	-0.000904398		k__Bacteria;p__Proteobacteria;c__Betaproteobacteria;o__Methylophilales;f__Methylophilaceae;	0.000438285	7.59132e-05	0.000131486	5.25942e-05	0.00641369	0.0228839	0.000151267	0.000462332
k__Bacteria;p__Actinobacteria;c__Thermoleophilia;o__Solirubrobacterales;f__Solirubrobacteraceae;	0.000201611	0.000109484	0.00109571	0.000235698	0.0111879	0.010263	-0.00138882	-0.00039938		k__Bacteria;p__Proteobacteria;c__Gammaproteobacteria;o__Pseudomonadales;f__Moraxellaceae;	4.38285e-05	5.47418e-05	0.000192845	5.47418e-05	0.028998	0.0413856	-0.000273114	-2.49196e-05
k__Bacteria;p__Acidobacteria;c__unidentified_Acidobacteria;o__Subgroup_4;f__unidentified_Acidobacteria;	0.00142004	0.000329502	0.00233168	0.000223654	0.0212419	0.0150271	-0.00158582	-0.000237444		k__Bacteria;p__Acidobacteria;c__unidentified_Acidobacteria;o__Subgroup_3;f__Elev-16S-1166;	0.000157783	7.88913e-05	0.000411988	0.000109484	0.0356298	0.0486865	-0.000479339	-2.90718e-05
k__Bacteria;p__Proteobacteria;c__Alphaproteobacteria;o__Rhizobiales;f__Phyllobacteriaceae;	0.00112201	0.000204262	0.00233168	0.000129721	0.00199836	0.00508932	-0.00162683	-0.000792506		k__Bacteria;p__Proteobacteria;c__Alphaproteobacteria;o__Rhizobiales;f__alphaI_cluster;	0.00012272	1.51826e-05	8.7657e-06	1.51826e-05	0.000777907	0.00879325	7.95357e-05	0.000148373
k__Bacteria;p__Proteobacteria;c__Alphaproteobacteria;o__Rhizobiales;f__KF-JG30-B3;	0.000832742	4.01695e-05	0.00199858	0.000233734	0.0113319	0.010263	-0.00172461	-0.000607071		k__Bacteria;p__Actinobacteria;c__unidentified_Actinobacteria;o__Frankiales;f__Geodermatophilaceae;	0.000227908	3.03653e-05	9.64227e-05	1.51826e-05	0.00719274	0.0243128	6.83956e-05	0.000194575
k__Bacteria;p__Proteobacteria;c__Alphaproteobacteria;o__Sphingomonadales;f__Erythrobacteraceae;	0.000341862	4.55479e-05	0.00177067	0.000395624	0.0233864	0.0160971	-0.00239401	-0.000463614		k__Bacteria;p__Acidobacteria;c__Holophagae;o__Holophagales;f__Holophagaceae;	4.38285e-05	1.51826e-05	0	0	0.0377496	0.0494777	6.11274e-06	8.15443e-05
k__Bacteria;p__Bacteroidetes;c__Sphingobacteriia;o__Sphingobacteriales;f__env.OPS_17;	0.000771382	0.000199118	0.000315565	0.00018408	0.0439408	0.0229481	2.00801e-05	0.000891553		Others	0.470271	0.0313949	0.219739	0.038187	0.00109533	0.00879325	0.170105	0.33096
k__Bacteria;p__Chloroflexi;c__Ktedonobacteria;o__Ktedonobacterales;f__Ktedonobacteraceae;	0.00121843	0.000304789	0.000192845	0.000149532	0.0146514	0.0114811	0.000390755	0.00166042
k__Bacteria;p__Acidobacteria;c__unidentified_Acidobacteria;o__Subgroup_6;f__unidentified_Acidobacteria;	0.000166548	5.47418e-05	0.00136745	0.000258996	0.0123039	0.0104831	-0.00180951	-0.000592294
k__Bacteria;p__Bacteroidetes;c__Sphingobacteriia;o__Sphingobacteriales;f__KD3-93;	0.000166548	4.01695e-05	0.00119214	0.000380476	0.0415978	0.0227826	-0.00195641	-9.47646e-05
k__Bacteria;p__Actinobacteria;c__Thermoleophilia;o__Solirubrobacterales;f__0319-6M6;	0.000175314	9.95592e-05	0.000657428	0.000146416	0.0124656	0.0104831	-0.000781724	-0.000182503
k__Bacteria;p__Actinobacteria;c__Coriobacteriia;o__Coriobacteriales;f__Coriobacteriaceae;	0	0	0.000201611	1.51826e-05	0.00188502	0.00505332	-0.000239327	-0.000163895
k__Bacteria;p__Actinobacteria;c__Acidimicrobiia;o__Acidimicrobiales;f__Iamiaceae;	0.000508411	0.00011858	0.00149017	9.23524e-05	0.000476102	0.00315431	-0.00122849	-0.000735023
k__Bacteria;p__Firmicutes;c__Clostridia;o__Clostridiales;f__Peptostreptococcaceae;	8.7657e-06	1.51826e-05	0.000885336	0.000160678	0.0104947	0.0100857	-0.00127083	-0.000482311
k__Bacteria;p__Proteobacteria;c__Deltaproteobacteria;o__Myxococcales;f__Nannocystaceae;	8.7657e-06	1.51826e-05	0.00104312	0.000347215	0.0353503	0.0209368	-0.00189456	-0.000174143
k__Bacteria;p__Bacteroidetes;c__Sphingobacteriia;o__Sphingobacteriales;f__Saprospiraceae;	4.38285e-05	4.01695e-05	0.00127979	8.0339e-05	0.000185023	0.00301281	-0.00140288	-0.00106904
k__Bacteria;p__Chloroflexi;c__Ktedonobacteria;o__Ktedonobacterales;f__JG30a-KF-32;	0.00110448	0.000105188	0.000166548	4.01695e-05	0.00157381	0.00445345	0.000710087	0.00116577
k__Bacteria;p__Proteobacteria;c__Alphaproteobacteria;o__Rhizobiales;f__Rhodobiaceae;	7.88913e-05	4.55479e-05	0.00109571	0.000129721	0.00247533	0.00543881	-0.00130173	-0.000731911
k__Bacteria;p__Actinobacteria;c__Acidimicrobiia;o__Acidimicrobiales;f__Acidimicrobiaceae;	0.000157783	2.62971e-05	0.00107818	6.95756e-05	0.00058736	0.00315431	-0.00107136	-0.000769436
k__Bacteria;p__Proteobacteria;c__Alphaproteobacteria;o__Rhizobiales;f__Brucellaceae;	8.7657e-06	1.51826e-05	0.000140251	1.51826e-05	0.000447238	0.00315431	-0.000165904	-9.70671e-05
k__Bacteria;p__Proteobacteria;c__Gammaproteobacteria;o__Chromatiales;f__Ectothiorhodospiraceae;	8.7657e-06	1.51826e-05	0.000140251	4.01695e-05	0.0193257	0.0139371	-0.000218644	-4.43272e-05
k__Bacteria;p__Proteobacteria;c__Gammaproteobacteria;o__Vibrionales;f__Vibrionaceae;	0	0	0.00100806	9.95592e-05	0.00323565	0.00610397	-0.00125537	-0.000760737
k__Bacteria;p__Actinobacteria;c__Thermoleophilia;o__Solirubrobacterales;f__Patulibacteraceae;	5.25942e-05	2.62971e-05	0.000797679	0.000229755	0.0289139	0.0181818	-0.00130573	-0.000184442
k__Bacteria;p__Actinobacteria;c__unidentified_Actinobacteria;o__Catenulisporales;f__Actinospicaceae;	0.000841507	0.000136644	5.25942e-05	2.62971e-05	0.0080295	0.0100857	0.000465085	0.00111274
k__Bacteria;p__Actinobacteria;c__unidentified_Actinobacteria;o__Kineosporiales;f__Kineosporiaceae;	4.38285e-05	3.03653e-05	0.000517176	0.000106278	0.0114851	0.010263	-0.000714283	-0.000232413
k__Bacteria;p__Proteobacteria;c__Alphaproteobacteria;o__Sphingomonadales;f__WW2-159;	0.00018408	5.25942e-05	0.00069249	0.000151826	0.0194275	0.0139371	-0.000842609	-0.000174213
k__Bacteria;p__Proteobacteria;c__Deltaproteobacteria;o__Bdellovibrionales;f__Bdellovibrionaceae;	0.000455816	0.00011858	0.000710022	7.88913e-05	0.0440122	0.0229481	-0.000496601	-1.18096e-05
k__Bacteria;p__Firmicutes;c__Bacilli;o__Lactobacillales;f__Leuconostocaceae;	0	0	0.00075385	4.01695e-05	0.000945116	0.00336115	-0.000853637	-0.000654064
k__Bacteria;p__Actinobacteria;c__unidentified_Actinobacteria;o__Bifidobacteriales;f__Bifidobacteriaceae;	0	0	0.000175314	5.47418e-05	0.0309968	0.0188391	-0.0003113	-3.93279e-05
k__Bacteria;p__Chloroflexi;c__Caldilineae;o__Caldilineales;f__Caldilineaceae;	5.25942e-05	2.62971e-05	0.000587302	0.000167009	0.0285098	0.0181818	-0.000936251	-0.000133165
k__Bacteria;p__Proteobacteria;c__Gammaproteobacteria;o__Oceanospirillales;f__Oceanospirillaceae;	3.50628e-05	6.07306e-05	0.000578536	6.95756e-05	0.000572	0.00315431	-0.000692585	-0.000394362
k__Bacteria;p__Proteobacteria;c__Alphaproteobacteria;o__Rickettsiales;f__SM2D12;	0.000508411	8.45334e-05	0.000113954	4.01695e-05	0.00622956	0.00906578	0.000217608	0.000571305
k__Bacteria;p__Proteobacteria;c__Deltaproteobacteria;o__GR-WP33-30;f__unidentified_GR-WP33-30;	0.000131486	4.55479e-05	0.000508411	9.23524e-05	0.00861346	0.0100857	-0.000569147	-0.000184703
k__Bacteria;p__Actinobacteria;c__Thermoleophilia;o__Gaiellales;f__unidentified_Gaiellales;	0.000113954	1.51826e-05	0.000262971	5.25942e-05	0.0310687	0.0188391	-0.000268075	-2.99592e-05
k__Bacteria;p__Proteobacteria;c__Alphaproteobacteria;o__Rhodobacterales;f__Rhodobacteraceae;	1.75314e-05	1.51826e-05	0.000411988	6.61796e-05	0.00689824	0.00950447	-0.000548665	-0.000240249
k__Bacteria;p__Proteobacteria;c__Alphaproteobacteria;o__Rhizobiales;f__alphaI_cluster;	0.000333097	9.95592e-05	8.7657e-05	1.51826e-05	0.0478249	0.0236501	5.61526e-06	0.000485264
k__Bacteria;p__Actinobacteria;c__unidentified_Actinobacteria;o__Micrococcales;f__Bogoriellaceae;	4.38285e-05	5.47418e-05	0.000350628	8.0339e-05	0.00777926	0.0100857	-0.000471217	-0.000142382
k__Bacteria;p__Firmicutes;c__Clostridia;o__Clostridiales;f__Christensenellaceae;	0	0	0.00024544	4.01695e-05	0.00881074	0.0100857	-0.000345226	-0.000145653
k__Bacteria;p__Actinobacteria;c__Thermoleophilia;o__Solirubrobacterales;f__Elev-16S-1332;	8.7657e-06	1.51826e-05	0.000166548	6.61796e-05	0.0477585	0.0236501	-0.000311991	-3.57459e-06
k__Bacteria;p__Proteobacteria;c__Gammaproteobacteria;o__Xanthomonadales;f__Nevskiaceae;	0.000271737	0.000106278	2.62971e-05	4.55479e-05	0.0412223	0.0227826	1.95667e-05	0.000471313
k__Bacteria;p__Proteobacteria;c__Alphaproteobacteria;o__Rhizobiales;f__A0839;	1.75314e-05	3.03653e-05	0.000192845	6.61796e-05	0.0285622	0.0181818	-0.000314477	-3.61509e-05
k__Bacteria;p__Bacteroidetes;c__Cytophagia;o__Cytophagales;f__Flammeovirgaceae;	3.50628e-05	6.07306e-05	0.000262971	5.25942e-05	0.00838827	0.0100857	-0.000357733	-9.80832e-05
k__Bacteria;p__Proteobacteria;c__Betaproteobacteria;o__Hydrogenophilales;f__Hydrogenophilaceae;	0.000280502	3.03653e-05	1.75314e-05	1.51826e-05	0.000989837	0.00336115	0.000199881	0.000326061
k__Bacteria;p__Proteobacteria;c__Alphaproteobacteria;o__Sphingomonadales;f__DSSF69;	0	0	0.000201611	7.59132e-05	0.0441526	0.0229481	-0.00039019	-1.30323e-05
k__Bacteria;p__Actinobacteria;c__unidentified_Actinobacteria;o__Micrococcales;f__Sanguibacteraceae;	2.62971e-05	2.62971e-05	0.000254205	3.03653e-05	0.000664118	0.00315431	-0.000292821	-0.000162996
k__Bacteria;p__Proteobacteria;c__Alphaproteobacteria;o__Rhizobiales;f__JG34-KF-361;	3.50628e-05	4.01695e-05	0.000201611	4.01695e-05	0.00709081	0.00950447	-0.000257611	-7.54858e-05
k__Bacteria;p__Verrucomicrobia;c__unidentified_Verrucomicrobia;o__unidentified_Verrucomicrobia;f__unidentified_Verrucomicrobia;	0.000192845	5.47418e-05	0	0	0.0258236	0.0173069	5.68593e-05	0.000328832
k__Bacteria;p__Bacteroidetes;c__Sphingobacteriia;o__Sphingobacteriales;f__NS11-12_marine_group;	0.000166548	4.01695e-05	4.38285e-05	5.47418e-05	0.0395679	0.0221471	9.90504e-06	0.000235535
k__Bacteria;p__Proteobacteria;c__Gammaproteobacteria;o__Legionellales;f__Legionellaceae;	8.7657e-05	3.03653e-05	0	0	0.0377496	0.0214391	1.22255e-05	0.000163089
k__Bacteria;p__Proteobacteria;c__Alphaproteobacteria;o__Rhodospirillales;f__B79;	1.75314e-05	1.51826e-05	0.000105188	2.62971e-05	0.0131721	0.0104831	-0.000141528	-3.3786e-05
k__Bacteria;p__Firmicutes;c__Bacilli;o__Bacillales;f__Thermoactinomycetaceae;	8.7657e-06	1.51826e-05	9.64227e-05	1.51826e-05	0.00211065	0.00511931	-0.000122075	-5.32386e-05
k__Bacteria;p__Proteobacteria;c__Gammaproteobacteria;o__Alteromonadales;f__Pseudoalteromonadaceae;	0	0	8.7657e-05	1.51826e-05	0.00985246	0.0100857	-0.000125373	-4.99412e-05
k__Bacteria;p__Proteobacteria;c__Alphaproteobacteria;o__Sneathiellales;f__Sneathiellaceae;	0	0	4.38285e-05	1.51826e-05	0.0377496	0.0214391	-8.15443e-05	-6.11274e-06
k__Bacteria;p__Proteobacteria;c__Deltaproteobacteria;o__Desulfuromonadales;f__GR-WP33-58;	0	0	8.7657e-05	1.51826e-05	0.00985246	0.0100857	-0.000125373	-4.99412e-05
Others	0.47241	0.00675433	0.185754	0.0154917	0.000168573	0.00301281	0.253822	0.31949
