# Supplementary material for: Soil bacterial communities associated with marbled fruit in Citrus reticulata Blanco ‘Orah’
Source: Front Plant Sci. 2023 May 8;14:1098042. doi: 10.3389/fpls.2023.1098042 (PMC10200933; doi:10.3389/fpls.2023.1098042)
Supplement: Supplementary file 5 [file Table_4.xlsx]

## Sheet: Sheet1
Supplementary table 4 Genus differences between NF and MF in the same area.
JC										WJ										XLM
Taxa	avg(JCJ)	sd(JCJ)	avg(JCZ)	sd(JCZ)	p.value	q.values	interval lower	interval upper		Taxa	avg(WJJ)	sd(WJJ)	avg(WJZ)	sd(WJZ)	p.value	q.values	interval lower	interval upper		Taxa	avg(XLMJ)	sd(XLMJ)	avg(XLMZ)	sd(XLMZ)	p.value	q.values	interval lower	interval upper
k__Bacteria;p__Proteobacteria;c__Betaproteobacteria;o__Burkholderiales;f__Burkholderiaceae;g__Burkholderia;	0.00952832	0.00176844	0.00149893	0.000666827	0.00873351	0.0108626	0.00419079	0.011868		k__Bacteria;p__Proteobacteria;c__Betaproteobacteria;o__Burkholderiales;f__Burkholderiaceae;g__Burkholderia;	0.0433113	0.00513056	0.000674959	0.000175095	0.00475262	0.0242624	0.0299123	0.0553605		k__Bacteria;p__Bacteroidetes;c__Bacteroidia;o__Bacteroidales;f__Bacteroidaceae;g__Bacteroides;	0.0159799	0.0220656	0.0773486	0.015257	0.020873	0.304862	-0.106571	-0.0161668
k__Bacteria;p__Firmicutes;c__Clostridia;o__Clostridiales;f__Ruminococcaceae;g__Ruminococcaceae_UCG-014;	0	0	0.0167951	0.0063933	0.0450621	0.02298	-0.0326769	-0.000913252		k__Bacteria;p__Firmicutes;c__Clostridia;o__Clostridiales;f__Lachnospiraceae;g__Lachnospiraceae_NK4A136_group;	0.00101682	0.000739287	0.0952832	0.0294415	0.0309425	0.0491359	-0.167338	-0.0211948		k__Bacteria;p__Proteobacteria;c__Gammaproteobacteria;o__Xanthomonadales;f__Xanthomonadaceae;g__Mizugakiibacter;	0.00238427	0.0012776	0.0413128	0.00574163	0.00530628	0.304862	-0.0523509	-0.025506
k__Bacteria;p__Thermotogae;c__unidentified_Thermotogae;o__Thermotogales;f__Thermotogaceae;g__GAL15;	0.0451171	0.00542717	0.00235797	0.000514196	0.00500953	0.00912725	0.0294432	0.056075		k__Bacteria;p__Proteobacteria;c__Epsilonproteobacteria;o__Campylobacterales;f__Helicobacteraceae;g__Helicobacter;	5.25942e-05	5.25942e-05	0.000341862	7.88913e-05	0.00896277	0.0267547	-0.000450547	-0.000127989		k__Archaea;p__Thaumarchaeota;c__.SAGMCG-1.;o__unidentified_.SAGMCG-1.;f__unidentified_.SAGMCG-1.;g__Candidatus_Nitrosotalea;	0.00434779	0.000522203	0.000797679	0.000755479	0.00389988	0.304862	0.00200253	0.00509769
k__Bacteria;p__Proteobacteria;c__Gammaproteobacteria;o__Enterobacteriales;f__Enterobacteriaceae;g__Escherichia-Shigella;	0.00024544	5.47418e-05	0.00112201	0.000134946	0.00322259	0.0086772	-0.00116595	-0.000587187		k__Bacteria;p__Thermotogae;c__unidentified_Thermotogae;o__Thermotogales;f__Thermotogaceae;g__GAL15;	0.0133414	0.00210793	0.00341862	0.00105057	0.00571345	0.02473	0.00554132	0.0143042		k__Bacteria;p__Bacteroidetes;c__Bacteroidia;o__Bacteroidales;f__Porphyromonadaceae;g__Parabacteroides;	0.000841507	0.000576741	0.0036553	0.00116748	0.0348305	0.304862	-0.00524327	-0.000384311
k__Bacteria;p__Firmicutes;c__Clostridia;o__Clostridiales;f__Lachnospiraceae;g__unidentified_Lachnospiraceae;	0	0	0.00461076	0.00168329	0.0416702	0.0224035	-0.00879228	-0.000429238		k__Bacteria;p__Proteobacteria;c__Gammaproteobacteria;o__Xanthomonadales;f__Xanthomonadaceae;g__Mizugakiibacter;	0.00710898	0.000302512	0.00191969	0.000408241	0.000106081	0.00474995	0.00434686	0.00603173		k__Bacteria;p__Firmicutes;c__Clostridia;o__Clostridiales;f__Ruminococcaceae;g__[Eubacterium]_coprostanoligenes_group;	0.000710022	0.00018408	0.003068	0.000685913	0.0210905	0.304862	-0.00392632	-0.000789625
k__Bacteria;p__Firmicutes;c__Clostridia;o__Clostridiales;f__Lachnospiraceae;g__Acetatifactor;	0	0	0.000885336	0.000106278	0.00476912	0.00912725	-0.00114935	-0.000621325		k__Bacteria;p__Firmicutes;c__Clostridia;o__Clostridiales;f__Lachnospiraceae;g__unidentified_Lachnospiraceae;	0.000227908	0.000134946	0.00263848	0.000317023	0.0019691	0.0176338	-0.00308507	-0.00173606		k__Bacteria;p__Acidobacteria;c__unidentified_Acidobacteria;o__Acidobacteriales;f__Acidobacteriaceae_.Subgroup_1.;g__Acidobacterium;	0.000324331	0.000220541	0.00241057	0.000825467	0.0407083	0.304862	-0.00397479	-0.00019768
k__Bacteria;p__Bacteroidetes;c__Bacteroidia;o__Bacteroidales;f__Rikenellaceae;g__Alistipes;	0	0	0.00172684	0.00054552	0.0316926	0.0206924	-0.00308199	-0.000371697		k__Bacteria;p__Chloroflexi;c__TK10;o__unidentified_TK10;f__unidentified_TK10;g__unidentified_TK10;	0.00800309	0.0010186	0.00291021	0.000740222	0.00304848	0.0199933	0.00299625	0.0071895		k__Bacteria;p__Acidobacteria;c__unidentified_Acidobacteria;o__Acidobacteriales;f__Acidobacteriaceae_.Subgroup_1.;g__Telmatobacter;	0.000333097	8.0339e-05	0.000710022	0.000131486	0.0197299	0.304862	-0.000645591	-0.00010826
k__Bacteria;p__Chloroflexi;c__TK10;o__unidentified_TK10;f__unidentified_TK10;g__unidentified_TK10;	0.019679	0.00340873	0.00271737	0.000276224	0.0127636	0.0121359	0.00857078	0.0253525		k__Bacteria;p__Firmicutes;c__Clostridia;o__Clostridiales;f__Lachnospiraceae;g__Lachnoclostridium;	0.000227908	0.000144833	0.00361147	0.00103943	0.0280873	0.0474229	-0.00589943	-0.000867692		k__Bacteria;p__Bacteroidetes;c__Sphingobacteriia;o__Sphingobacteriales;f__Chitinophagaceae;g__Crenotalea;	0.000131486	2.62971e-05	0.00226155	0.000467468	0.0154434	0.304862	-0.00328617	-0.000973958
k__Bacteria;p__Acidobacteria;c__unidentified_Acidobacteria;o__Subgroup_3;f__unidentified_Acidobacteria;g__Bryobacter;	0.0157081	0.00275459	0.00737196	0.000522203	0.030819	0.0206924	0.00179998	0.0148724		k__Bacteria;p__Acidobacteria;c__unidentified_Acidobacteria;o__Subgroup_3;f__unidentified_Acidobacteria;g__Bryobacter;	0.0170493	0.000964904	0.00657428	0.00222316	0.00679862	0.02473	0.0057597	0.0151903		k__Bacteria;p__Proteobacteria;c__Alphaproteobacteria;o__Rhodospirillales;f__Rhodospirillaceae;g__Thalassospira;	9.64227e-05	6.07306e-05	0.00101682	0.000339154	0.0387579	0.304862	-0.00172877	-0.000112025
k__Bacteria;p__Acidobacteria;c__unidentified_Acidobacteria;o__Subgroup_3;f__unidentified_Acidobacteria;g__Candidatus_Solibacter;	0.0106065	0.00259428	0.00418124	0.000715842	0.0420359	0.0224035	0.000515488	0.012335		k__Bacteria;p__Acidobacteria;c__unidentified_Acidobacteria;o__Subgroup_3;f__unidentified_Acidobacteria;g__Candidatus_Solibacter;	0.0141654	0.00142207	0.00659181	0.00169618	0.00446317	0.0242624	0.00398247	0.0111647		k__Bacteria;p__Proteobacteria;c__Betaproteobacteria;o__Burkholderiales;f__Comamonadaceae;g__Ramlibacter;	0.000438285	6.07306e-05	0.000227908	9.23524e-05	0.0372575	0.304862	2.16689e-05	0.000399085
k__Archaea;p__Thaumarchaeota;c__.SAGMCG-1.;o__unidentified_.SAGMCG-1.;f__unidentified_.SAGMCG-1.;g__Candidatus_Nitrosotalea;	0.01044	0.00382792	0.00018408	9.10958e-05	0.043363	0.0224035	0.000754396	0.0197573		k__Archaea;p__Thaumarchaeota;c__.SAGMCG-1.;o__unidentified_.SAGMCG-1.;f__unidentified_.SAGMCG-1.;g__Candidatus_Nitrosotalea;	0.00684601	0.00137661	0.00024544	0.000106278	0.0137789	0.0362924	0.00320915	0.009992		k__Bacteria;p__Actinobacteria;c__Acidimicrobiia;o__Acidimicrobiales;f__unidentified_Acidimicrobiales;g__unidentified_Acidimicrobiales;	0.000131486	6.95756e-05	0.000420754	0.000120508	0.0330546	0.304862	-0.000536136	-4.24002e-05
k__Bacteria;p__Deferribacteres;c__unidentified_Deferribacteres;o__Deferribacterales;f__Deferribacteraceae;g__Mucispirillum;	0	0	0.000394457	0.000114626	0.0270128	0.0198143	-0.000679204	-0.000109709		k__Bacteria;p__Proteobacteria;c__Betaproteobacteria;o__Burkholderiales;f__Alcaligenaceae;g__Parasutterella;	0.000411988	0.000259441	0.00464582	0.00122566	0.0228356	0.0474229	-0.00711356	-0.0013541		k__Bacteria;p__Bacteroidetes;c__Sphingobacteriia;o__Sphingobacteriales;f__Chitinophagaceae;g__unidentified_Chitinophagaceae;	0.000289268	0.000224683	0.00093793	0.000264718	0.0330183	0.304862	-0.00121109	-8.6237e-05
k__Bacteria;p__Actinobacteria;c__unidentified_Actinobacteria;o__Frankiales;f__Acidothermaceae;g__Acidothermus;	0.00855532	0.000449622	0.00184956	0.00051285	7.8547e-05	0.00162199	0.00560505	0.00780647		k__Bacteria;p__Proteobacteria;c__Alphaproteobacteria;o__Rhizobiales;f__unidentified_Rhizobiales;g__Rhizomicrobium;	0.00990524	0.000896162	0.00465459	0.00206646	0.0326417	0.0495451	0.000867129	0.00963418		k__Bacteria;p__Proteobacteria;c__Gammaproteobacteria;o__Xanthomonadales;f__Xanthomonadaceae;g__Pseudoxanthomonas;	0.000175314	3.03653e-05	7.01256e-05	3.03653e-05	0.0132356	0.304862	3.63516e-05	0.000174025
k__Bacteria;p__Firmicutes;c__Bacilli;o__Lactobacillales;f__Lactobacillaceae;g__Lactobacillus;	0	0	0.00322578	0.000472129	0.00706495	0.0108626	-0.00439861	-0.00205295		k__Bacteria;p__Proteobacteria;c__Betaproteobacteria;o__Burkholderiales;f__Oxalobacteraceae;g__Herbaspirillum;	0.000508411	0.000179001	0.00133239	0.000204262	0.00658019	0.02473	-0.00126231	-0.00038564		k__Bacteria;p__Saccharibacteria;c__unidentified_Saccharibacteria;o__unidentified_Saccharibacteria;f__unidentified_Saccharibacteria;g__unidentified_Saccharibacteria;	8.7657e-06	1.51826e-05	0.000561005	0.000190238	0.0366186	0.304862	-0.00102065	-8.3828e-05
k__Bacteria;p__Proteobacteria;c__Betaproteobacteria;o__Burkholderiales;f__Oxalobacteraceae;g__Herbaspirillum;	0.00269984	0.000212557	0.00195475	0.000184705	0.0106319	0.0108913	0.000290204	0.00119997		k__Bacteria;p__Firmicutes;c__Clostridia;o__Clostridiales;f__Ruminococcaceae;g__Oscillibacter;	0.00024544	0.000248551	0.00154276	0.00035019	0.00843512	0.026073	-0.00201629	-0.000578359		k__Bacteria;p__Proteobacteria;c__Betaproteobacteria;o__Neisseriales;f__Neisseriaceae;g__Pseudogulbenkiania;	0.000192845	4.01695e-05	4.38285e-05	5.47418e-05	0.0223303	0.304862	3.62021e-05	0.000261832
k__Bacteria;p__Proteobacteria;c__Gammaproteobacteria;o__Xanthomonadales;f__unidentified_Xanthomonadales;g__Acidibacter;	0.00920399	0.000974058	0.00417247	0.000200847	0.00988219	0.0108626	0.00273721	0.00732581		k__Bacteria;p__Firmicutes;c__Clostridia;o__Clostridiales;f__Ruminococcaceae;g__Ruminiclostridium_9;	0.000262971	0.00018408	0.00160412	0.000361525	0.0108494	0.0313417	-0.00209059	-0.000591711		k__Bacteria;p__Thermomicrobia;c__unidentified_Thermomicrobia;o__Sphaerobacterales;f__Sphaerobacteraceae;g__Nitrolancea;	8.7657e-05	0.000109484	0.000324331	8.45334e-05	0.0447509	0.304862	-0.000464111	-9.23737e-06
k__Bacteria;p__Firmicutes;c__Clostridia;o__Clostridiales;f__Lachnospiraceae;g__Lachnospiraceae_UCG-001;	0	0	0.000140251	5.47418e-05	0.0472139	0.02298	-0.000276237	-4.26508e-06		k__Bacteria;p__Firmicutes;c__Clostridia;o__Clostridiales;f__Ruminococcaceae;g__unidentified_Ruminococcaceae;	0.000376925	0.000197374	0.00145511	0.000313734	0.0113408	0.0317377	-0.00171893	-0.000437433		k__Bacteria;p__Proteobacteria;c__Gammaproteobacteria;o__Alteromonadales;f__Alteromonadaceae;g__Marinobacter;	0.00024544	8.45334e-05	4.38285e-05	1.51826e-05	0.0499173	0.304862	1.71787e-07	0.00040305
k__Bacteria;p__Acidobacteria;c__unidentified_Acidobacteria;o__Acidobacteriales;f__Acidobacteriaceae_.Subgroup_1.;g__Granulicella;	0.00528572	0.0019394	0.000350628	0.000154087	0.0470137	0.02298	0.000159453	0.00971073		k__Bacteria;p__Acidobacteria;c__unidentified_Acidobacteria;o__Acidobacteriales;f__Acidobacteriaceae_.Subgroup_1.;g__Granulicella;	0.0027086	0.000482034	0.000227908	0.000144833	0.00796807	0.026073	0.00139584	0.00356555		k__Bacteria;p__Actinobacteria;c__unidentified_Actinobacteria;o__Frankiales;f__Geodermatophilaceae;g__Blastococcus;	0.000254205	5.47418e-05	6.13599e-05	5.47418e-05	0.012501	0.304862	6.87481e-05	0.000316943
k__Bacteria;p__Firmicutes;c__Clostridia;o__Clostridiales;f__Ruminococcaceae;g__Anaerotruncus;	0	0	0.00128856	0.000449365	0.0382291	0.0212138	-0.00240484	-0.000172273		k__Bacteria;p__Bacteroidetes;c__Sphingobacteriia;o__Sphingobacteriales;f__Chitinophagaceae;g__Niastella;	0.0042426	0.00104076	0.00133239	0.000705789	0.0205801	0.0444675	0.000780838	0.00503959		k__Bacteria;p__Acidobacteria;c__unidentified_Acidobacteria;o__Acidobacteriales;f__Acidobacteriaceae_.Subgroup_1.;g__Bryocella;	2.62971e-05	2.62971e-05	0.000157783	4.55479e-05	0.0198868	0.304862	-0.000224793	-3.81782e-05
k__Bacteria;p__Proteobacteria;c__Gammaproteobacteria;o__Xanthomonadales;f__unidentified_Xanthomonadales;g__Steroidobacter;	0.00104312	6.07306e-05	0.00445298	0.000390344	0.0036468	0.0086772	-0.00434905	-0.00247067		k__Bacteria;p__Firmicutes;c__Clostridia;o__Clostridiales;f__Ruminococcaceae;g__Ruminiclostridium_5;	0.00018408	0.00018408	0.00113954	8.45334e-05	0.00487671	0.0242624	-0.0013425	-0.000568426		k__Bacteria;p__Acidobacteria;c__unidentified_Acidobacteria;o__Acidobacteriales;f__Acidobacteriaceae_.Subgroup_1.;g__Terriglobus;	0.000192845	6.07306e-05	3.50628e-05	4.01695e-05	0.02565	0.304862	3.36664e-05	0.000281899
k__Bacteria;p__Bacteroidetes;c__Sphingobacteriia;o__Sphingobacteriales;f__Chitinophagaceae;g__Niastella;	0.00519806	0.00140199	0.00167425	0.000144833	0.047573	0.02298	9.17207e-05	0.0069559		k__Bacteria;p__Firmicutes;c__Clostridia;o__Clostridiales;f__Lachnospiraceae;g__Coprococcus_1;	7.88913e-05	6.95756e-05	0.000464582	0.000158511	0.0360099	0.0503874	-0.000721296	-5.00861e-05		k__Bacteria;p__Firmicutes;c__Bacilli;o__Bacillales;f__Bacillaceae;g__Virgibacillus;	2.62971e-05	2.62971e-05	0.000166548	4.01695e-05	0.0105551	0.304862	-0.000222321	-5.8181e-05
k__Bacteria;p__Actinobacteria;c__Thermoleophilia;o__Gaiellales;f__Gaiellaceae;g__Gaiella;	0.000350628	7.59132e-05	0.00217389	0.000223654	0.00235688	0.00847579	-0.0023172	-0.00132933		k__Bacteria;p__Proteobacteria;c__Alphaproteobacteria;o__Rhizobiales;f__Hyphomicrobiaceae;g__Rhodoplanes;	0.00192845	0.000656024	0.00411111	0.000929867	0.0343992	0.0503874	-0.00409066	-0.000274659		k__Bacteria;p__Proteobacteria;c__Betaproteobacteria;o__Burkholderiales;f__Comamonadaceae;g__Azohydromonas;	7.01256e-05	1.51826e-05	0	0	0.0152681	0.304862	3.24098e-05	0.000107841
k__Bacteria;p__Proteobacteria;c__Alphaproteobacteria;o__Rhizobiales;f__Hyphomicrobiaceae;g__Rhodoplanes;	0.000955461	0.00051554	0.00284009	0.000370966	0.0087756	0.0108626	-0.00294458	-0.000824676		k__Bacteria;p__Firmicutes;c__Clostridia;o__Clostridiales;f__Ruminococcaceae;g__Ruminiclostridium;	0.000149017	8.0339e-05	0.000762616	0.000210377	0.0252534	0.0474229	-0.00106928	-0.000157914		k__Bacteria;p__Actinobacteria;c__unidentified_Actinobacteria;o__Frankiales;f__Nakamurellaceae;g__Nakamurella;	4.38285e-05	4.01695e-05	0.000157783	4.55479e-05	0.0320899	0.304862	-0.000211907	-1.60013e-05
k__Bacteria;p__Firmicutes;c__Clostridia;o__Clostridiales;f__Ruminococcaceae;g__Ruminiclostridium;	0	0	0.000578536	2.62971e-05	0.000687995	0.00454189	-0.000643862	-0.000513211		k__Bacteria;p__Proteobacteria;c__Alphaproteobacteria;o__Rhizobiales;f__Hyphomicrobiaceae;g__Pedomicrobium;	0.00154276	0.000335052	0.00315565	0.000408241	0.00679926	0.02473	-0.00247232	-0.000753455		k__Bacteria;p__Firmicutes;c__Clostridia;o__Clostridiales;f__Ruminococcaceae;g__Candidatus_Soleaferrea;	1.75314e-05	1.51826e-05	0.000113954	4.01695e-05	0.0398716	0.304862	-0.000183581	-9.2644e-06
k__Bacteria;p__Chloroflexi;c__Chloroflexia;o__Chloroflexales;f__Roseiflexaceae;g__Roseiflexus;	0.000674959	0.000229755	0.00398839	0.000729399	0.0102383	0.0108626	-0.00494335	-0.00168352		k__Bacteria;p__Proteobacteria;c__Betaproteobacteria;o__Burkholderiales;f__Burkholderiaceae;g__Ralstonia;	0.00087657	0.000154087	0.000289268	0.000120508	0.0075938	0.026073	0.000266423	0.000908181		k__Bacteria;p__Proteobacteria;c__Alphaproteobacteria;o__Rhodospirillales;f__unidentified_Rhodospirillales;g__Candidatus_Alysiosphaera;	4.38285e-05	1.51826e-05	8.7657e-06	1.51826e-05	0.0474207	0.304862	6.44399e-07	6.94812e-05
k__Bacteria;p__Proteobacteria;c__Alphaproteobacteria;o__Rhizobiales;f__Hyphomicrobiaceae;g__Pedomicrobium;	0.000420754	0.000120508	0.00437409	4.01695e-05	8.18982e-05	0.00162199	-0.00422024	-0.00368642		k__Bacteria;p__Proteobacteria;c__Deltaproteobacteria;o__Desulfovibrionales;f__Desulfovibrionaceae;g__Bilophila;	0.000140251	0.000179001	0.000534708	0.000129721	0.0413774	0.0528188	-0.00076278	-2.61327e-05		k__Bacteria;p__Proteobacteria;c__Gammaproteobacteria;o__Pseudomonadales;f__Moraxellaceae;g__Acinetobacter;	6.13599e-05	1.51826e-05	1.75314e-05	1.51826e-05	0.0241101	0.304862	9.4101e-06	7.82469e-05
k__Bacteria;p__Proteobacteria;c__Betaproteobacteria;o__Burkholderiales;f__Burkholderiaceae;g__Ralstonia;	0.000972993	0.000205387	0.000508411	0.000134946	0.0379901	0.0212138	4.49158e-05	0.000884249		k__Bacteria;p__Proteobacteria;c__Betaproteobacteria;o__Burkholderiales;f__Burkholderiaceae;g__Cupriavidus;	0.00135868	0.000132359	0.000666193	0.000318112	0.0478583	0.0563928	1.31595e-05	0.00137182		k__Bacteria;p__Firmicutes;c__Bacilli;o__Bacillales;f__Planococcaceae;g__Lysinibacillus;	7.88913e-05	0	1.75314e-05	1.51826e-05	0.0198039	0.304862	2.36441e-05	9.90757e-05
k__Bacteria;p__Proteobacteria;c__Deltaproteobacteria;o__Desulfovibrionales;f__Desulfovibrionaceae;g__Bilophila;	0	0	0.000622365	0.000154087	0.0198268	0.0168286	-0.00100514	-0.000239592		k__Bacteria;p__Firmicutes;c__Clostridia;o__Clostridiales;f__Lachnospiraceae;g__Lachnospiraceae_UCG-006;	7.88913e-05	6.95756e-05	0.00170055	0.000542978	0.0335949	0.0501421	-0.00294092	-0.000302386		k__Bacteria;p__Proteobacteria;c__Alphaproteobacteria;o__Rhodobacterales;f__Rhodobacteraceae;g__Rubellimicrobium;	4.38285e-05	1.51826e-05	8.7657e-06	1.51826e-05	0.0474207	0.304862	6.44399e-07	6.94812e-05
k__Bacteria;p__Firmicutes;c__Clostridia;o__Clostridiales;f__Lachnospiraceae;g__Roseburia;	0	0	0.000254205	9.95592e-05	0.047515	0.02298	-0.000501524	-6.8865e-06		k__Bacteria;p__Bacteroidetes;c__Sphingobacteriia;o__Sphingobacteriales;f__Chitinophagaceae;g__Terrimonas;	0.000683725	0.000318835	0.00269984	0.000760497	0.0300171	0.0488749	-0.00363815	-0.00039407		k__Bacteria;p__Firmicutes;c__Bacilli;o__Bacillales;f__Bacillaceae;g__unidentified_Bacillaceae;	4.38285e-05	1.51826e-05	8.7657e-06	1.51826e-05	0.0474207	0.304862	6.44399e-07	6.94812e-05
k__Bacteria;p__Actinobacteria;c__unidentified_Actinobacteria;o__Corynebacteriales;f__Mycobacteriaceae;g__Mycobacterium;	0.00075385	0.000226725	0.00183203	0.000263409	0.00616555	0.0101757	-0.00164019	-0.000516168		k__Bacteria;p__Acidobacteria;c__unidentified_Acidobacteria;o__Acidobacteriales;f__Acidobacteriaceae_.Subgroup_1.;g__Telmatobacter;	0.00269107	0.00073082	0.00024544	4.01695e-05	0.0281884	0.0474229	0.000637858	0.0042534
k__Bacteria;p__Bacteroidetes;c__Sphingobacteriia;o__Sphingobacteriales;f__Chitinophagaceae;g__Terrimonas;	0.000631131	0.000298678	0.003068	0.000501946	0.00412007	0.0087426	-0.00346347	-0.00141026		k__Bacteria;p__Actinobacteria;c__unidentified_Actinobacteria;o__Pseudonocardiales;f__Pseudonocardiaceae;g__Crossiella;	0.000140251	3.03653e-05	0.000227908	4.01695e-05	0.043162	0.0528188	-0.000170799	-4.51486e-06
k__Bacteria;p__Proteobacteria;c__Alphaproteobacteria;o__Rhizobiales;f__Hyphomicrobiaceae;g__Devosia;	0.000841507	0.000114626	0.00311182	0.00037774	0.00551821	0.00936751	-0.0031192	-0.00142143		k__Bacteria;p__Actinobacteria;c__unidentified_Actinobacteria;o__Micrococcales;f__Intrasporangiaceae;g__Intrasporangium;	0.00314689	0.000109484	0.00106942	0.0001711	0.000179988	0.00537282	0.00172803	0.00242692
k__Bacteria;p__Acidobacteria;c__unidentified_Acidobacteria;o__Acidobacteriales;f__Acidobacteriaceae_.Subgroup_1.;g__Telmatobacter;	0.00283132	0.000264718	0.000534708	8.0339e-05	0.00234167	0.00847579	0.00170173	0.0028915		k__Bacteria;p__Actinobacteria;c__unidentified_Actinobacteria;o__Catenulisporales;f__Catenulisporaceae;g__Catenulispora;	0.00179697	0.000151826	0.000113954	6.07306e-05	0.000822481	0.0111845	0.00135668	0.00200935
k__Bacteria;p__Firmicutes;c__Clostridia;o__Clostridiales;f__Lachnospiraceae;g__Tyzzerella;	0	0	0.000376925	0.000109484	0.0269899	0.0198143	-0.000648897	-0.000104953		k__Bacteria;p__Proteobacteria;c__Gammaproteobacteria;o__Legionellales;f__Coxiellaceae;g__Aquicella;	0.0024281	0.000562373	0.000262971	9.48156e-05	0.0193964	0.0443375	0.000818931	0.00351133
k__Bacteria;p__Actinobacteria;c__unidentified_Actinobacteria;o__Micrococcales;f__Micrococcaceae;g__Arthrobacter;	0.000499645	0.000146416	0.00234921	0.00058468	0.0259473	0.019758	-0.00319825	-0.000500872		k__Bacteria;p__Proteobacteria;c__Gammaproteobacteria;o__Xanthomonadales;f__Xanthomonadaceae;g__Rhodanobacter;	0.000394457	9.48156e-05	9.64227e-05	5.47418e-05	0.0156063	0.0399311	0.000103799	0.000492269
k__Bacteria;p__Actinobacteria;c__unidentified_Actinobacteria;o__Catenulisporales;f__Catenulisporaceae;g__Catenulispora;	0.00256835	0.000444983	0.000105188	4.55479e-05	0.010108	0.0108626	0.00137356	0.00355277		k__Bacteria;p__Bacteroidetes;c__Sphingobacteriia;o__Sphingobacteriales;f__Chitinophagaceae;g__Crenotalea;	0.000464582	6.07306e-05	7.88913e-05	2.62971e-05	0.00309216	0.0199933	0.000256833	0.000514548
k__Bacteria;p__Proteobacteria;c__Gammaproteobacteria;o__Xanthomonadales;f__Xanthomonadaceae;g__Rhodanobacter;	0.00228785	0.000715842	0.000236674	4.55479e-05	0.0378067	0.0212138	0.000282973	0.00381937		k__Bacteria;p__Proteobacteria;c__Gammaproteobacteria;o__Pseudomonadales;f__Pseudomonadaceae;g__Pseudomonas;	0.000604833	0.000353791	0.00182327	0.000505379	0.0318235	0.0491359	-0.00225472	-0.000182148
k__Bacteria;p__Bacteroidetes;c__Sphingobacteriia;o__Sphingobacteriales;f__Chitinophagaceae;g__Crenotalea;	0.00197228	0.000659004	0.000113954	6.61796e-05	0.0382747	0.0212138	0.000243819	0.00347284		k__Bacteria;p__Gemmatimonadetes;c__unidentified_Gemmatimonadetes;o__Gemmatimonadales;f__Gemmatimonadaceae;g__unidentified_Gemmatimonadetes;	0.000622365	0.000255412	0.00188463	0.000555568	0.0415712	0.0528188	-0.00243017	-9.43483e-05
k__Bacteria;p__Proteobacteria;c__Gammaproteobacteria;o__Pseudomonadales;f__Pseudomonadaceae;g__Pseudomonas;	0.00146387	0.000252689	0.00269107	0.000121461	0.00549637	0.00936751	-0.00175499	-0.000699411		k__Bacteria;p__Proteobacteria;c__Deltaproteobacteria;o__Desulfovibrionales;f__Desulfovibrionaceae;g__Desulfovibrio;	0.000140251	8.45334e-05	0.000859039	0.000193839	0.0126198	0.0342467	-0.00112961	-0.000307966
k__Bacteria;p__Actinobacteria;c__Thermoleophilia;o__Solirubrobacterales;f__Solirubrobacteraceae;g__Solirubrobacter;	0.000201611	0.000109484	0.00109571	0.000235698	0.0111879	0.0112666	-0.00138882	-0.00039938		k__Bacteria;p__Actinobacteria;c__unidentified_Actinobacteria;o__Pseudonocardiales;f__Pseudonocardiaceae;g__Amycolatopsis;	0.00191969	0.000224683	0.000254205	0.000167009	0.000746567	0.0111845	0.00120163	0.00212934
k__Bacteria;p__Acidobacteria;c__unidentified_Acidobacteria;o__Subgroup_4;f__unidentified_Acidobacteria;g__Blastocatella;	0.00142004	0.000329502	0.00233168	0.000223654	0.0212419	0.0177758	-0.00158582	-0.000237444		k__Bacteria;p__Proteobacteria;c__Deltaproteobacteria;o__Myxococcales;f__Polyangiaceae;g__Sorangium;	0.00100806	0.000223654	0.000438285	0.000134946	0.0277038	0.0474229	0.000112597	0.00102694
k__Bacteria;p__Gemmatimonadetes;c__unidentified_Gemmatimonadetes;o__Gemmatimonadales;f__Gemmatimonadaceae;g__unidentified_Gemmatimonadetes;	0.000429519	9.95592e-05	0.00113078	6.95756e-05	0.000967322	0.00477595	-0.000905374	-0.000497138		k__Bacteria;p__Proteobacteria;c__Betaproteobacteria;o__Burkholderiales;f__Oxalobacteraceae;g__Massilia;	0.00142004	0.000215251	0.000411988	0.000158511	0.00379025	0.0226285	0.000564247	0.00145186
k__Bacteria;p__Proteobacteria;c__Alphaproteobacteria;o__Rhizobiales;f__Xanthobacteraceae;g__Variibacter;	0.00093793	0.000238614	0.0021213	0.000124275	0.00463637	0.00912725	-0.00167671	-0.000690033		k__Bacteria;p__Proteobacteria;c__Gammaproteobacteria;o__Xanthomonadales;f__Xanthomonadaceae;g__Rudaea;	0.000359394	4.01695e-05	7.01256e-05	4.01695e-05	0.000912048	0.0111845	0.000198206	0.000380331
k__Bacteria;p__Proteobacteria;c__Alphaproteobacteria;o__Rhizobiales;f__Hyphomicrobiaceae;g__Hyphomicrobium;	0.000464582	6.61796e-05	0.00187586	0.000190238	0.00286925	0.0086772	-0.00182974	-0.000992817		k__Bacteria;p__Acidobacteria;c__unidentified_Acidobacteria;o__Subgroup_6;f__unidentified_Acidobacteria;g__unidentified_Acidobacteria;	0.000447051	4.55479e-05	0.00118337	0.000278302	0.0413228	0.0528188	-0.00140383	-6.88097e-05
k__Bacteria;p__Proteobacteria;c__Alphaproteobacteria;o__Rhizobiales;f__Hyphomicrobiaceae;g__Rhodomicrobium;	2.62971e-05	2.62971e-05	0.00155153	0.000236674	0.00736001	0.0108626	-0.00210333	-0.000947133		k__Bacteria;p__Proteobacteria;c__Alphaproteobacteria;o__Rhizobiales;f__Phyllobacteriaceae;g__Mesorhizobium;	0.00134115	0.00018408	0.000385691	0.000258105	0.00844323	0.026073	0.000425298	0.00148562
k__Bacteria;p__Proteobacteria;c__Gammaproteobacteria;o__Xanthomonadales;f__Xanthomonadaceae;g__Luteimonas;	0.000201611	6.61796e-05	0.00149893	0.000368159	0.0228969	0.0186358	-0.00217458	-0.000420072		k__Bacteria;p__Actinobacteria;c__unidentified_Actinobacteria;o__Micrococcales;f__Micrococcaceae;g__Sinomonas;	0.00112201	0.000144833	0.00024544	8.0339e-05	0.00232796	0.0189523	0.000578994	0.00117415
k__Bacteria;p__Proteobacteria;c__Alphaproteobacteria;o__Caulobacterales;f__Hyphomonadaceae;g__Hirschia;	0.000113954	8.45334e-05	0.00129732	0.000358966	0.0243151	0.0192623	-0.00201739	-0.000349345		k__Bacteria;p__Actinobacteria;c__unidentified_Actinobacteria;o__Frankiales;f__Frankiaceae;g__Jatrophihabitans;	0.000648662	0.000154087	0.000201611	8.0339e-05	0.0208551	0.0444675	0.000128513	0.000765588
k__Bacteria;p__Actinobacteria;c__unidentified_Actinobacteria;o__Micrococcales;f__Microbacteriaceae;g__Agromyces;	0	0	0.000859039	0.000149532	0.00994948	0.0108626	-0.0012305	-0.000487581		k__Bacteria;p__Firmicutes;c__Clostridia;o__Clostridiales;f__Ruminococcaceae;g__Ruminococcaceae_UCG-010;	0.000131486	9.10958e-05	0.000411988	8.45334e-05	0.0175877	0.0425683	-0.000480152	-8.08532e-05
k__Bacteria;p__Proteobacteria;c__Gammaproteobacteria;o__Xanthomonadales;f__Xanthomonadaceae;g__Rudaea;	0.00127979	0.00037774	3.50628e-05	1.51826e-05	0.0291839	0.0206118	0.000308507	0.00218095		k__Bacteria;p__Proteobacteria;c__Alphaproteobacteria;o__Rhodospirillales;f__Rhodospirillaceae;g__Thalassospira;	7.01256e-05	6.07306e-05	0.000254205	3.03653e-05	0.019089	0.0443375	-0.00031026	-5.78999e-05
k__Bacteria;p__Acidobacteria;c__unidentified_Acidobacteria;o__Subgroup_6;f__unidentified_Acidobacteria;g__unidentified_Acidobacteria;	0.000166548	5.47418e-05	0.00136745	0.000258996	0.0123039	0.0121359	-0.00180951	-0.000592294		k__Bacteria;p__Proteobacteria;c__Betaproteobacteria;o__Neisseriales;f__Neisseriaceae;g__Vogesella;	0.00116584	0.000149532	0.00018408	0.000114626	0.00112403	0.0111845	0.00067153	0.00129199
k__Bacteria;p__Actinobacteria;c__Acidimicrobiia;o__Acidimicrobiales;f__Iamiaceae;g__Iamia;	0.000508411	0.00011858	0.00149017	9.23524e-05	0.000476102	0.00404106	-0.00122849	-0.000735023		k__Bacteria;p__Actinobacteria;c__Acidimicrobiia;o__Acidimicrobiales;f__unidentified_Acidimicrobiales;g__unidentified_Acidimicrobiales;	0.000254205	6.07306e-05	0.000105188	2.62971e-05	0.0355281	0.0503874	2.01595e-05	0.000277874
k__Bacteria;p__Proteobacteria;c__Alphaproteobacteria;o__Sphingomonadales;f__Erythrobacteraceae;g__Altererythrobacter;	0.000201611	9.23524e-05	0.00140251	0.000259441	0.00881369	0.0108626	-0.00176944	-0.000632359		k__Bacteria;p__Firmicutes;c__Clostridia;o__Clostridiales;f__Family_XIII;g__[Eubacterium]_nodatum_group;	1.75314e-05	1.51826e-05	0.000271737	8.45334e-05	0.0315648	0.0491359	-0.000455645	-5.2766e-05
k__Bacteria;p__Actinobacteria;c__unidentified_Actinobacteria;o__Micrococcales;f__Micrococcaceae;g__Sinomonas;	0.00127103	0.000199118	0.000499645	0.000266886	0.0186088	0.0160237	0.0002201	0.00132266		k__Bacteria;p__Bacteroidetes;c__Bacteroidia;o__Bacteroidales;f__Rikenellaceae;g__Rikenellaceae_RC9_gut_group;	8.7657e-06	1.51826e-05	8.7657e-05	1.51826e-05	0.00312559	0.0199933	-0.00011331	-4.44729e-05
k__Bacteria;p__Firmicutes;c__Clostridia;o__Clostridiales;f__Peptostreptococcaceae;g__Romboutsia;	8.7657e-06	1.51826e-05	0.000885336	0.000160678	0.0104947	0.0108913	-0.00127083	-0.000482311		k__Bacteria;p__Proteobacteria;c__Gammaproteobacteria;o__Vibrionales;f__Vibrionaceae;g__Vibrio;	0	0	0.00069249	0.000204262	0.0277982	0.0474229	-0.0011999	-0.000185077
k__Bacteria;p__Proteobacteria;c__Alphaproteobacteria;o__Rhizobiales;f__Rhizobiaceae;g__Ensifer;	0.000429519	8.0339e-05	0.00127979	0.000169067	0.00506944	0.00912725	-0.00120397	-0.000496576		k__Bacteria;p__Acidobacteria;c__unidentified_Acidobacteria;o__Acidobacteriales;f__Acidobacteriaceae_.Subgroup_1.;g__Candidatus_Koribacter;	0.000788913	0.000215251	0.000280502	0.000212557	0.0436456	0.0528188	2.34593e-05	0.000993362
k__Bacteria;p__Proteobacteria;c__Alphaproteobacteria;o__Rhodospirillales;f__Rhodospirillaceae;g__Thalassospira;	0	0	0.000596068	0.000220541	0.0427281	0.0224035	-0.00114392	-4.82145e-05		k__Bacteria;p__Proteobacteria;c__Gammaproteobacteria;o__Chromatiales;f__Ectothiorhodospiraceae;g__Nitrococcus;	8.7657e-06	1.51826e-05	4.38285e-05	1.51826e-05	0.0474207	0.0563928	-6.94812e-05	-6.44399e-07
k__Bacteria;p__Proteobacteria;c__Gammaproteobacteria;o__Xanthomonadales;f__Xanthomonadaceae;g__Lysobacter;	8.7657e-05	9.23524e-05	0.000981759	0.000343208	0.0381209	0.0212138	-0.00167858	-0.000109627		k__Bacteria;p__Fibrobacteres;c__Fibrobacteria;o__Fibrobacterales;f__Fibrobacteraceae;g__possible_genus_04;	0.000823976	0.000214178	0.000166548	0.000124275	0.0166534	0.0414267	0.000218808	0.00109605
k__Bacteria;p__Bacteroidetes;c__Cytophagia;o__Cytophagales;f__Cytophagaceae;g__Hymenobacter;	8.7657e-06	1.51826e-05	8.7657e-05	1.51826e-05	0.00312559	0.0086772	-0.00011331	-4.44729e-05		k__Bacteria;p__Firmicutes;c__Clostridia;o__Clostridiales;f__Lachnospiraceae;g__Lachnospiraceae_FCS020_group;	8.7657e-06	1.51826e-05	0.00024544	1.51826e-05	4.4346e-05	0.00397131	-0.000271092	-0.000202256
k__Bacteria;p__Proteobacteria;c__Alphaproteobacteria;o__Caulobacterales;f__Hyphomonadaceae;g__Woodsholea;	0.000333097	6.61796e-05	0.00102559	0.000258996	0.0367086	0.0212138	-0.00128844	-9.65439e-05		k__Bacteria;p__Proteobacteria;c__Alphaproteobacteria;o__Rhizobiales;f__unidentified_Rhizobiales;g__Bauldia;	0.000780147	8.45334e-05	0.000561005	1.51826e-05	0.042404	0.0528188	1.77032e-05	0.000420582
k__Bacteria;p__Actinobacteria;c__Acidimicrobiia;o__Acidimicrobiales;f__unidentified_Acidimicrobiales;g__unidentified_Acidimicrobiales;	0.00116584	8.0339e-05	0.000192845	4.01695e-05	0.000372558	0.00404106	0.000806073	0.00113991		k__Bacteria;p__Proteobacteria;c__Alphaproteobacteria;o__Rhodospirillales;f__Rhodospirillaceae;g__Inquilinus;	0.000201611	4.01695e-05	8.7657e-05	4.01695e-05	0.0254815	0.0474229	2.28916e-05	0.000205017
k__Bacteria;p__Bacteroidetes;c__Sphingobacteriia;o__Sphingobacteriales;f__Chitinophagaceae;g__unidentified_Chitinophagaceae;	7.88913e-05	4.55479e-05	0.000254205	8.0339e-05	0.0426932	0.0224035	-0.000340096	-1.05321e-05		k__Bacteria;p__Actinobacteria;c__unidentified_Actinobacteria;o__Streptosporangiales;f__Thermomonosporaceae;g__Actinomadura;	4.38285e-05	1.51826e-05	0.000140251	4.01695e-05	0.0398716	0.0528188	-0.000183581	-9.2644e-06
k__Bacteria;p__Actinobacteria;c__unidentified_Actinobacteria;o__Micrococcales;f__Microbacteriaceae;g__Leifsonia;	0.000201611	0.000144833	0.00111324	6.61796e-05	0.00290328	0.0086772	-0.00121638	-0.000606886		k__Bacteria;p__Firmicutes;c__Bacilli;o__Lactobacillales;f__Leuconostocaceae;g__Weissella;	2.62971e-05	2.62971e-05	0.000613599	6.07306e-05	0.000999242	0.0111845	-0.000716159	-0.000458445
k__Bacteria;p__Proteobacteria;c__Alphaproteobacteria;o__Rhizobiales;f__Brucellaceae;g__Ochrobactrum;	8.7657e-06	1.51826e-05	0.000140251	1.51826e-05	0.000447238	0.00404106	-0.000165904	-9.70671e-05		k__Bacteria;p__Acidobacteria;c__unidentified_Acidobacteria;o__Acidobacteriales;f__Acidobacteriaceae_.Subgroup_1.;g__unidentified_Acidobacteria;	0.000219143	4.01695e-05	0.00012272	1.51826e-05	0.0398716	0.0528188	9.2644e-06	0.000183581
k__Bacteria;p__Proteobacteria;c__Gammaproteobacteria;o__Vibrionales;f__Vibrionaceae;g__Vibrio;	0	0	0.00100806	9.95592e-05	0.00323565	0.0086772	-0.00125537	-0.000760737		k__Bacteria;p__Actinobacteria;c__Thermoleophilia;o__Gaiellales;f__unidentified_Gaiellales;g__unidentified_Gaiellales;	0.000455816	0.00011858	0.000140251	6.61796e-05	0.0253525	0.0474229	7.2052e-05	0.000559079
k__Bacteria;p__Acidobacteria;c__unidentified_Acidobacteria;o__Acidobacteriales;f__Acidobacteriaceae_.Subgroup_1.;g__Candidatus_Koribacter;	0.00102559	5.25942e-05	0.000131486	0.000105188	0.00104498	0.00477595	0.000675552	0.00111265		k__Bacteria;p__Actinobacteria;c__unidentified_Actinobacteria;o__Micromonosporales;f__Micromonosporaceae;g__Rhizocola;	0.000113954	8.0339e-05	0.000447051	6.95756e-05	0.00591791	0.02473	-0.000504839	-0.000161354
k__Bacteria;p__Actinobacteria;c__Thermoleophilia;o__Solirubrobacterales;f__Patulibacteraceae;g__Patulibacter;	5.25942e-05	2.62971e-05	0.000797679	0.000229755	0.0289139	0.0206118	-0.00130573	-0.000184442		k__Bacteria;p__Firmicutes;c__Clostridia;o__Clostridiales;f__Ruminococcaceae;g__Ruminococcaceae_NK4A214_group;	4.38285e-05	5.47418e-05	0.000262971	0.000105188	0.0490849	0.0570869	-0.00043664	-1.64533e-06
k__Bacteria;p__Actinobacteria;c__unidentified_Actinobacteria;o__Catenulisporales;f__Actinospicaceae;g__Actinospica;	0.000841507	0.000136644	5.25942e-05	2.62971e-05	0.0080295	0.0108626	0.000465085	0.00111274		k__Bacteria;p__Firmicutes;c__Clostridia;o__Clostridiales;f__Ruminococcaceae;g__Ruminococcaceae_UCG-013;	2.62971e-05	2.62971e-05	0.000271737	9.95592e-05	0.0430153	0.0528188	-0.000473558	-1.73209e-05
k__Bacteria;p__Actinobacteria;c__unidentified_Actinobacteria;o__Pseudonocardiales;f__Pseudonocardiaceae;g__Pseudonocardia;	0.00012272	7.59132e-05	0.000499645	0.000114626	0.0126427	0.0121359	-0.000611199	-0.000142651		k__Bacteria;p__Bacteroidetes;c__Sphingobacteriia;o__Sphingobacteriales;f__Sphingobacteriaceae;g__Solitalea;	0.000254205	7.59132e-05	5.25942e-05	6.95756e-05	0.0278235	0.0474229	3.60528e-05	0.000367169
k__Bacteria;p__Actinobacteria;c__unidentified_Actinobacteria;o__Micromonosporales;f__Micromonosporaceae;g__Micromonospora;	0.000149017	8.0339e-05	0.000683725	0.000198539	0.0294878	0.0206118	-0.000960635	-0.000108781		k__Bacteria;p__Bacteroidetes;c__Cytophagia;o__Cytophagales;f__Cytophagaceae;g__unidentified_Cytophagaceae;	0.000175314	1.51826e-05	3.50628e-05	3.03653e-05	0.00600162	0.02473	7.71613e-05	0.000203341
k__Bacteria;p__Actinobacteria;c__unidentified_Actinobacteria;o__Streptosporangiales;f__Thermomonosporaceae;g__Actinomadura;	0.000113954	5.47418e-05	0.000315565	5.25942e-05	0.0100689	0.0108626	-0.000323375	-7.98469e-05		k__Bacteria;p__Actinobacteria;c__unidentified_Actinobacteria;o__Frankiales;f__Geodermatophilaceae;g__Blastococcus;	0.000219143	1.51826e-05	9.64227e-05	1.51826e-05	0.000584411	0.0111845	8.83014e-05	0.000157138
k__Bacteria;p__Proteobacteria;c__Alphaproteobacteria;o__Rhizobiales;f__Methylobacteriaceae;g__Microvirga;	7.88913e-05	2.62971e-05	0.000298034	8.45334e-05	0.0365338	0.0212138	-0.000408402	-2.98832e-05		k__Bacteria;p__Actinobacteria;c__Acidimicrobiia;o__Acidimicrobiales;f__unidentified_Acidimicrobiales;g__Aciditerrimonas;	0.000219143	3.03653e-05	7.88913e-05	5.25942e-05	0.0248175	0.0474229	3.25092e-05	0.000247993
k__Bacteria;p__Proteobacteria;c__Alphaproteobacteria;o__Caulobacterales;f__Caulobacteraceae;g__Phenylobacterium;	0.000341862	6.95756e-05	0.000578536	0.000105188	0.0385508	0.0212138	-0.00045165	-2.16984e-05		k__Bacteria;p__Firmicutes;c__Clostridia;o__Clostridiales;f__Family_XIII;g__Family_XIII_AD3011_group;	8.7657e-06	1.51826e-05	0.000192845	6.61796e-05	0.0349177	0.0503874	-0.000338288	-2.98717e-05
k__Bacteria;p__Actinobacteria;c__Acidimicrobiia;o__Acidimicrobiales;f__unidentified_Acidimicrobiales;g__Candidatus_Microthrix;	2.62971e-05	2.62971e-05	0.000648662	0.000144833	0.0151907	0.0138854	-0.000967211	-0.000277519		k__Bacteria;p__Firmicutes;c__Clostridia;o__Clostridiales;f__Ruminococcaceae;g__Ruminiclostridium_1;	8.7657e-06	1.51826e-05	8.7657e-05	3.03653e-05	0.0285958	0.0474229	-0.000141981	-1.58014e-05
k__Bacteria;p__Firmicutes;c__Bacilli;o__Lactobacillales;f__Leuconostocaceae;g__Weissella;	0	0	0.00075385	4.01695e-05	0.000945116	0.00477595	-0.000853637	-0.000654064		k__Bacteria;p__Proteobacteria;c__Alphaproteobacteria;o__Rhodobacterales;f__Rhodobacteraceae;g__Paracocccus;	6.13599e-05	1.51826e-05	0	0	0.0198039	0.0443375	2.36441e-05	9.90757e-05
k__Bacteria;p__Actinobacteria;c__Acidimicrobiia;o__Acidimicrobiales;f__Acidimicrobiaceae;g__Illumatobacter;	7.88913e-05	2.62971e-05	0.000596068	0.000160678	0.0280237	0.0203051	-0.000902563	-0.00013179		k__Bacteria;p__Proteobacteria;c__Gammaproteobacteria;o__Xanthomonadales;f__unidentified_Xanthomonadales;g__unidentified_Xanthomonadales;	1.75314e-05	1.51826e-05	6.13599e-05	1.51826e-05	0.0241101	0.0474229	-7.82469e-05	-9.4101e-06
k__Bacteria;p__Bacteroidetes;c__Cytophagia;o__Cytophagales;f__Cytophagaceae;g__Chryseolinea;	7.01256e-05	4.01695e-05	0.000604833	0.000105188	0.00650921	0.0104525	-0.000762551	-0.000306865		k__Bacteria;p__Proteobacteria;c__Deltaproteobacteria;o__Oligoflexales;f__Oligoflexaceae;g__unidentified_Oligoflexaceae;	4.38285e-05	1.51826e-05	0	0	0.0377496	0.052009	6.11274e-06	8.15443e-05
k__Bacteria;p__Actinobacteria;c__unidentified_Actinobacteria;o__Bifidobacteriales;f__Bifidobacteriaceae;g__Bifidobacterium;	0	0	0.000175314	5.47418e-05	0.0309968	0.0206924	-0.0003113	-3.93279e-05		Others	0.71458	0.0214213	0.608655	0.0270076	0.00690374	0.02473	0.0495195	0.16233
k__Bacteria;p__Bacteroidetes;c__Flavobacteriia;o__Flavobacteriales;f__Flavobacteriaceae;g__Galbibacter;	1.75314e-05	3.03653e-05	0.000368159	0.000131486	0.0380029	0.0212138	-0.000656787	-4.44694e-05
k__Bacteria;p__Acidobacteria;c__unidentified_Acidobacteria;o__Acidobacteriales;f__Acidobacteriaceae_.Subgroup_1.;g__unidentified_Acidobacteria;	0.000613599	5.47418e-05	0.000227908	5.47418e-05	0.000991679	0.00477595	0.000261594	0.000509788
k__Bacteria;p__Proteobacteria;c__Deltaproteobacteria;o__GR-WP33-30;f__unidentified_GR-WP33-30;g__unidentified_GR-WP33-30;	0.000131486	4.55479e-05	0.000508411	9.23524e-05	0.00861346	0.0108626	-0.000569147	-0.000184703
k__Bacteria;p__Actinobacteria;c__Thermoleophilia;o__Gaiellales;f__unidentified_Gaiellales;g__unidentified_Gaiellales;	0.000113954	1.51826e-05	0.000262971	5.25942e-05	0.0310687	0.0206924	-0.000268075	-2.99592e-05
k__Bacteria;p__Firmicutes;c__Bacilli;o__Lactobacillales;f__Lactobacillaceae;g__Pediococcus;	0	0	0.000324331	0.000124275	0.045618	0.02298	-0.000633048	-1.56141e-05
k__Bacteria;p__Actinobacteria;c__unidentified_Actinobacteria;o__Propionibacteriales;f__Nocardioidaceae;g__Aeromicrobium;	4.38285e-05	4.01695e-05	0.000499645	4.55479e-05	0.00022167	0.00329261	-0.000553769	-0.000357864
k__Bacteria;p__Proteobacteria;c__Betaproteobacteria;o__Burkholderiales;f__Alcaligenaceae;g__Pusillimonas;	8.7657e-06	1.51826e-05	0.000403222	0.000106278	0.0215496	0.0177828	-0.000651375	-0.000137538
k__Bacteria;p__Firmicutes;c__Bacilli;o__Bacillales;f__Bacillaceae;g__Paucisalibacillus;	6.13599e-05	5.47418e-05	0.000385691	0.000124275	0.0303292	0.0206924	-0.000587303	-6.13585e-05
k__Bacteria;p__Proteobacteria;c__Gammaproteobacteria;o__Oceanospirillales;f__Oceanospirillaceae;g__Pseudospirillum;	3.50628e-05	6.07306e-05	0.000490879	1.51826e-05	0.00392551	0.0086772	-0.000595933	-0.000315699
k__Bacteria;p__Verrucomicrobia;c__Spartobacteria;o__Chthoniobacterales;f__DA101_soil_group;g__unidentified_DA101_soil_group;	2.62971e-05	4.55479e-05	0.000262971	2.62971e-05	0.00348058	0.0086772	-0.000329981	-0.000143367
k__Bacteria;p__Proteobacteria;c__Betaproteobacteria;o__Neisseriales;f__Neisseriaceae;g__Pseudogulbenkiania;	1.75314e-05	3.03653e-05	0.000350628	0.000129721	0.0409057	0.0222972	-0.000634694	-3.14996e-05
k__Bacteria;p__Firmicutes;c__Clostridia;o__Clostridiales;f__Ruminococcaceae;g__Ruminococcaceae_NK4A214_group;	0	0	0.000359394	0.000121461	0.0360277	0.0212138	-0.00066112	-5.76676e-05
k__Bacteria;p__Proteobacteria;c__Alphaproteobacteria;o__Rhizobiales;f__unidentified_Rhizobiales;g__Agaricicola;	1.75314e-05	3.03653e-05	0.000403222	6.07306e-05	0.00242513	0.00847579	-0.000511871	-0.000259511
k__Bacteria;p__Firmicutes;c__Clostridia;o__Clostridiales;f__Family_XIII;g__Anaerovorax;	0	0	0.000140251	4.01695e-05	0.026271	0.019758	-0.000240038	-4.04647e-05
k__Bacteria;p__Actinobacteria;c__Coriobacteriia;o__Coriobacteriales;f__Coriobacteriaceae;g__Enterorhabdus;	0	0	0.00012272	1.51826e-05	0.00506332	0.00912725	-0.000160436	-8.50041e-05
k__Bacteria;p__Actinobacteria;c__unidentified_Actinobacteria;o__Micrococcales;f__Bogoriellaceae;g__Georgenia;	4.38285e-05	5.47418e-05	0.000350628	8.0339e-05	0.00777926	0.0108626	-0.000471217	-0.000142382
k__Bacteria;p__Actinobacteria;c__unidentified_Actinobacteria;o__Kineosporiales;f__Kineosporiaceae;g__Angustibacter;	2.62971e-05	2.62971e-05	0.000201611	1.51826e-05	0.00160873	0.0068273	-0.000229185	-0.000121443
k__Bacteria;p__Proteobacteria;c__Gammaproteobacteria;o__Xanthomonadales;f__Nevskiaceae;g__Nevskia;	0.000236674	9.48156e-05	2.62971e-05	4.55479e-05	0.0432425	0.0224035	1.2321e-05	0.000408433
k__Bacteria;p__Proteobacteria;c__Betaproteobacteria;o__Burkholderiales;f__Alcaligenaceae;g__Castellaniella;	0.000289268	9.10958e-05	1.75314e-05	1.51826e-05	0.0325173	0.0210001	5.35039e-05	0.00048997
k__Bacteria;p__Bacteroidetes;c__Cytophagia;o__Cytophagales;f__Flammeovirgaceae;g__Luteivirga;	0	0	0.000262971	5.25942e-05	0.0130725	0.0121359	-0.000393622	-0.00013232
k__Bacteria;p__Proteobacteria;c__Alphaproteobacteria;o__Rhizobiales;f__Bradyrhizobiaceae;g__Bosea;	7.88913e-05	4.55479e-05	0.00024544	8.0339e-05	0.0486717	0.0233211	-0.00033133	-1.76643e-06
k__Bacteria;p__Proteobacteria;c__Betaproteobacteria;o__Hydrogenophilales;f__Hydrogenophilaceae;g__Thiobacillus;	0.000271737	1.51826e-05	1.75314e-05	1.51826e-05	3.34014e-05	0.00162199	0.000219787	0.000288624
k__Bacteria;p__Proteobacteria;c__Alphaproteobacteria;o__Rhodospirillales;f__Acetobacteraceae;g__Acetobacter;	0	0	0.00024544	5.47418e-05	0.0161803	0.0145659	-0.000381426	-0.000109454
k__Bacteria;p__Actinobacteria;c__unidentified_Actinobacteria;o__Micrococcales;f__Sanguibacteraceae;g__Sanguibacter;	2.62971e-05	2.62971e-05	0.000254205	3.03653e-05	0.000664118	0.00454189	-0.000292821	-0.000162996
k__Bacteria;p__Firmicutes;c__Clostridia;o__Clostridiales;f__Christensenellaceae;g__Christensenellaceae_R-7_group;	0	0	0.000131486	2.62971e-05	0.0130725	0.0121359	-0.000196811	-6.61599e-05
k__Bacteria;p__Proteobacteria;c__Alphaproteobacteria;o__Rhizobiales;f__Rhodobiaceae;g__Parvibaculum;	1.75314e-05	3.03653e-05	0.000236674	4.55479e-05	0.00372318	0.0086772	-0.000312257	-0.000126028
k__Bacteria;p__Acidobacteria;c__unidentified_Acidobacteria;o__Acidobacteriales;f__Acidobacteriaceae_.Subgroup_1.;g__Bryocella;	0.000254205	1.51826e-05	6.13599e-05	4.01695e-05	0.00758985	0.0108626	0.000105687	0.000280004
k__Bacteria;p__Proteobacteria;c__Alphaproteobacteria;o__Rhizobiales;f__Xanthobacteraceae;g__Labrys;	7.88913e-05	5.25942e-05	0.000210377	4.55479e-05	0.0316184	0.0206924	-0.000243917	-1.90537e-05
k__Bacteria;p__Bacteroidetes;c__Cytophagia;o__Cytophagales;f__Cytophagaceae;g__Ohtaekwangia;	2.62971e-05	4.55479e-05	0.000149017	4.01695e-05	0.0255316	0.019758	-0.000220673	-2.4767e-05
k__Bacteria;p__Verrucomicrobia;c__unidentified_Verrucomicrobia;o__unidentified_Verrucomicrobia;f__unidentified_Verrucomicrobia;g__Candidatus_Methylacidiphilum;	0.000192845	5.47418e-05	0	0	0.0258236	0.019758	5.68593e-05	0.000328832
k__Bacteria;p__Actinobacteria;c__unidentified_Actinobacteria;o__Corynebacteriales;f__Nocardiaceae;g__Rhodococcus;	4.38285e-05	4.01695e-05	0.00018408	4.55479e-05	0.0166297	0.014747	-0.000238204	-4.22984e-05
k__Bacteria;p__Firmicutes;c__Erysipelotrichia;o__Erysipelotrichales;f__Erysipelotrichaceae;g__Asteroleplasma;	0.000157783	5.25942e-05	0	0	0.0350987	0.0212138	2.71314e-05	0.000288434
k__Bacteria;p__Proteobacteria;c__Alphaproteobacteria;o__Rhizobiales;f__Hyphomicrobiaceae;g__Filomicrobium;	0	0	0.000175314	4.01695e-05	0.0170536	0.0149005	-0.000275101	-7.55275e-05
k__Bacteria;p__Proteobacteria;c__Betaproteobacteria;o__Rhodocyclales;f__Rhodocyclaceae;g__Azoarcus;	0	0	0.000131486	5.25942e-05	0.0494136	0.0234872	-0.000262137	-8.34265e-07
k__Bacteria;p__Bacteroidetes;c__Sphingobacteriia;o__Sphingobacteriales;f__env.OPS_17;g__unidentified_env.OPS_17;	0.000149017	4.01695e-05	0	0	0.0233755	0.0187682	4.92304e-05	0.000248803
k__Bacteria;p__Actinobacteria;c__unidentified_Actinobacteria;o__Pseudonocardiales;f__Pseudonocardiaceae;g__Actinomycetospora;	1.75314e-05	1.51826e-05	8.7657e-05	3.03653e-05	0.038561	0.0212138	-0.000133216	-7.03568e-06
k__Bacteria;p__Proteobacteria;c__Gammaproteobacteria;o__Legionellales;f__Legionellaceae;g__Legionella;	8.7657e-05	3.03653e-05	0	0	0.0377496	0.0212138	1.22255e-05	0.000163089
k__Bacteria;p__Firmicutes;c__Bacilli;o__Lactobacillales;f__Streptococcaceae;g__Lactococcus;	0	0	9.64227e-05	1.51826e-05	0.0081634	0.0108626	-0.000134138	-5.87069e-05
k__Bacteria;p__Proteobacteria;c__Gammaproteobacteria;o__Alteromonadales;f__Pseudoalteromonadaceae;g__Pseudoalteromonas;	0	0	8.7657e-05	1.51826e-05	0.00985246	0.0108626	-0.000125373	-4.99412e-05
k__Bacteria;p__Acidobacteria;c__Holophagae;o__Holophagales;f__Holophagaceae;g__Geothrix;	8.7657e-05	1.51826e-05	0	0	0.00985246	0.0108626	4.99412e-05	0.000125373
k__Bacteria;p__Proteobacteria;c__Alphaproteobacteria;o__Rhodospirillales;f__Acetobacteraceae;g__Acidicaldus;	0.000105188	0	8.7657e-06	1.51826e-05	0.0081634	0.0108626	5.87069e-05	0.000134138
k__Bacteria;p__Proteobacteria;c__Alphaproteobacteria;o__Rhodobacterales;f__Rhodobacteraceae;g__Paracocccus;	1.75314e-05	1.51826e-05	7.88913e-05	2.62971e-05	0.0356527	0.0212138	-0.000115231	-7.48891e-06
k__Bacteria;p__Proteobacteria;c__Alphaproteobacteria;o__Rhodospirillales;f__Acetobacteraceae;g__Roseomonas;	0	0	8.7657e-05	1.51826e-05	0.00985246	0.0108626	-0.000125373	-4.99412e-05
k__Bacteria;p__Proteobacteria;c__Alphaproteobacteria;o__Rhizobiales;f__Hyphomicrobiaceae;g__Blastochloris;	4.38285e-05	1.51826e-05	8.7657e-06	1.51826e-05	0.0474207	0.02298	6.44399e-07	6.94812e-05
k__Bacteria;p__Proteobacteria;c__Alphaproteobacteria;o__Rhodospirillales;f__unidentified_Rhodospirillales;g__Geminicoccus;	8.7657e-06	1.51826e-05	5.25942e-05	0	0.0377496	0.0212138	-8.15443e-05	-6.11274e-06
k__Bacteria;p__Proteobacteria;c__Deltaproteobacteria;o__Oligoflexales;f__Oligoflexaceae;g__Oligoflexus;	8.7657e-06	1.51826e-05	4.38285e-05	1.51826e-05	0.0474207	0.02298	-6.94812e-05	-6.44399e-07
k__Bacteria;p__Proteobacteria;c__Deltaproteobacteria;o__Oligoflexales;f__Oligoflexaceae;g__unidentified_Oligoflexaceae;	4.38285e-05	1.51826e-05	0	0	0.0377496	0.0212138	6.11274e-06	8.15443e-05
Others	0.728333	0.00845493	0.538214	0.0275272	0.0039432	0.0086772	0.12837	0.251868
