# Supplementary material for: Soil bacterial communities associated with marbled fruit in Citrus reticulata Blanco ‘Orah’
Source: Front Plant Sci. 2023 May 8;14:1098042. doi: 10.3389/fpls.2023.1098042 (PMC10200933; doi:10.3389/fpls.2023.1098042)
Supplement: Supplementary file 6 [file Table_5.xlsx]

## Sheet: path_abun_unstrat
Supplementary table 5 KEGG analysis of the functional profiles of prokaryotic communities.
pathway	WJ NF1	WJ NF2	WJ NF3	JC NF1	JC NF2	JC NF3	XLM NF1	XLM NF2	XLM NF3	WJ MF1	WJ MF2	WJ MF3	JC MF1	JC MF2	JC MF3	XLM MF1	XLM MF2	XLM MF3	avg NF	avg MF	STD
ko00472	953.06	1149.01	1297.02	1350.36	1299.59	1408.31	876.39	957.73	923.73	753.99	751.94	1084.96	1003.21	1008.7	1167.04	866	744.67	716.82	1135.02	899.703	0.000196254
ko00642	755.317	955.273	1021.91	1155.04	1040.56	1091.46	946.422	848.142	844.927	717.6	775.92	942.207	973.785	951.122	1017.01	856.657	696.74	807.78	962.117	859.869	0.000553233
ko00980	1073.42	1342.24	1498.93	1937.96	1613.4	1801.13	1683.69	1360.91	1307.57	1068.54	1068	1448.46	1554.96	1440.26	1569.28	1436.46	1091.83	1177.23	1513.25	1317.22	0.00111991
ko00622	262.738	258.758	374.376	358.492	284.14	308.715	408.037	345.562	276.245	187.74	206.838	228.283	200.652	171.049	198.328	368.353	256.584	285.75	319.674	233.731	0.00128057
ko00362	947.768	1138.66	1311.78	1370.46	1338.19	1329.42	1182.34	1082.58	1144.4	944.717	1048.25	1200.66	1232.85	1223.18	1281.53	1129.94	949.563	1120.76	1205.07	1125.72	0.00128104
ko00625	1854.2	2171.58	2518.72	2411.36	2320.7	2419.3	2073.32	2034	1990.01	1811.1	1922.04	2117.17	1897.19	1902.39	2072.05	1936.81	1786.48	1976.95	2199.24	1935.8	0.00185975
ko02060	724.151	535.242	880.024	558.719	628.594	594.609	739.201	725.808	631.058	505.18	546.009	569.147	272.309	281.702	284.315	643.128	583.046	715.707	668.601	488.949	0.00807519
ko00310	1310.08	1623.87	1779.11	1849.91	1779.83	1884.6	1547.31	1518.51	1549.94	1344.56	1458.55	1670.68	1751.26	1770.98	1853.79	1430.55	1281.15	1421.21	1649.24	1553.64	0.0087081
ko00591	768.788	780.063	943.557	886.952	909.32	1045.01	925.765	1081.45	993.97	790.932	831.267	912.687	504.108	482.632	587.545	719.857	782.655	804.573	926.097	712.917	0.0108623
ko00440	505.188	478.175	528.815	535.189	576.392	578.246	577.366	529.645	562.144	474.865	426.056	497.943	384.665	369.162	375.519	540.757	532.254	553.931	541.24	461.683	0.0211746
ko00630	2887.72	3393.48	3658.85	3776.5	3578.28	3861.86	3520.56	3205.23	3455.26	3082.73	3240.43	3606.52	3490.97	3468.67	3627.61	3158.95	2881.13	3336.37	3481.97	3321.49	0.0219854
ko00903	1220.87	1539.9	1763.32	1892.5	1866.22	1813.81	1621.61	1514.15	1541.59	1340.58	1551.06	1622.75	1661.97	1674.85	1757.55	1434.52	1254.17	1444.67	1641.55	1526.9	0.0232496
ko00473	5510.79	6261.51	6623.83	7091.79	6538.81	6618.4	6575.9	5819.98	6229.21	5465.83	5670.5	6168.13	6469.77	6443.39	6629.08	5886.64	5382.13	6517.04	6363.36	6070.28	0.0327971
ko00941	84.902	120.622	122.294	188.872	134.746	149.387	172.207	136.713	109.352	92.492	101.729	131.797	243.516	247.101	238.097	180.094	147.017	154.388	135.455	170.692	0.0405099
ko03015	10.963	7.33333	8.22222	6.12963	4.92593	5.7037	3.07407	2.83333	11.4815	10.2593	8.57407	12.7222	36.3519	23.6667	27.7037	8.55556	8.94444	7.87037	6.74074	16.072	0.0416412
ko00621	579.701	569.04	759.69	710.544	603.369	632.857	653.99	463.09	475.384	414.969	427.754	504.227	419.657	342.091	433.834	673.084	523.57	598.579	605.296	481.974	0.0419344
ko00253	2093.33	2561.34	2795.17	3065.13	2613.63	2779.77	2775.84	2488.56	2810.91	2623.4	2642.93	2922.48	3802.53	3863.16	3917.36	2658.86	2349.05	2980.63	2664.85	3084.49	0.0424043
ko04113	68.4628	92.2168	104.832	111.37	96.923	105.748	87.6984	72.8734	71.8452	63.2172	64.4698	88.782	91.8936	86.8096	103.483	80.0192	62.756	85.8682	90.2189	80.811	0.0429426
ko05110	12.5312	7.86083	9.09333	7.78458	5.98917	7.42375	4.47542	4.14208	13.75	11.1942	9.4725	13.8471	39.1179	27.2779	30.8821	9.98583	10.5583	9.70833	8.11671	18.0049	0.0430406
ko01053	151.321	172.121	150.607	170.227	169.531	239.474	209.923	189.603	178.397	163.204	165.405	191.755	97.6956	110.359	98.525	155.408	140.572	128.491	181.245	139.046	0.0435008
ko00983	3831.66	4248.5	4616.14	4280.32	4583.7	4748.17	4446.26	4157.14	4450.44	3992.39	4174.64	4308.08	3823.75	3831.24	3890.84	3917.34	3897.55	4746.93	4373.59	4064.75	0.0445497
ko00906	210.387	279.461	286.266	433.787	312.468	341.026	399.922	305.51	297.372	285.826	302.804	326.531	478.117	457.856	454.189	369.972	253.056	350.88	318.467	364.359	0.0589668
ko00051	2738.78	2870.11	3273.74	3066.41	3231.16	3350.72	3231.57	3045.41	3087.73	2714.18	3008.89	3024.71	2177.08	2174.94	2243.05	2736.22	2758.65	3508.55	3099.51	2705.14	0.0592824
ko00480	2388.41	2957.88	3229.92	3743.62	3222.92	3662.27	3417.14	2941.05	2926.79	2555.08	2611.25	3247.32	3453.69	3352.41	3498.28	2956.25	2459.4	2768.72	3165.56	2989.16	0.0595157
ko00430	2635.33	3130.83	3355.82	3400.04	3149.67	3562.1	3182.6	2819.8	2927.03	2876.61	2845.16	3249.3	3021.95	3008.89	3196.24	2934.63	2683.64	3004.63	3129.25	2980.12	0.0598681
ko00562	951.062	1108.88	1187.62	1327.4	1188.49	1290.69	1266.57	1188.04	1220.63	1126.4	1188.33	1330.05	1647.98	1662.99	1643.87	1206.33	1088.14	1156.61	1192.15	1338.97	0.0631377
ko04712	0	0	0	0.0833333	0.0833333	0.0833333	0	0	0	0	0	0.25	0.0833333	0.166667	0.25	0	0	0.0833333	0.0277778	0.0925926	0.0652848
ko00363	1069.45	1159.88	1413.57	1354.64	1359.64	1480.32	1445.96	1531.66	1471.03	1255.04	1418.67	1415.79	1002.01	999.273	1125.85	1154.18	1038.21	1172.36	1365.13	1175.71	0.0670957
ko05322	1.85087	2.5313	2.45913	3.26261	2.20826	2.55652	0.872609	0.774348	0.99913	1.09348	1.16304	1.66696	1.26696	1.37652	2.14043	0.895217	1.0787	1.6513	1.94609	1.37029	0.0698223
ko04145	7.91489	0	6.70915	0	3.94681	0	2.7517	2.82277	7.76596	6.85106	5.61702	9	20.9362	13.9574	16.4681	6.87234	6.6383	0	3.5457	9.59338	0.0714306
ko03022	74.6154	46	53.6923	38	29.6154	34.0769	18.3077	16.1538	75.0769	56.2308	45.3846	73.6154	180.538	115.308	140.692	46.6923	49.2308	43.3077	42.8376	83.4444	0.0727503
ko00524	903.144	1022.52	1085.91	1018.72	1000.76	1184.02	1188.46	1196.83	1198.68	1122.6	1273.75	1220.3	1389.18	1463.65	1427.18	1056.06	1050.59	1139.7	1088.78	1238.11	0.0743886
ko04621	174.496	184.056	194.903	226.43	220.813	230.101	251.497	212.445	233.231	190.983	216.253	181.918	0	95.4031	0	187.827	189.993	246.129	214.219	145.39	0.0779327
ko00660	6992.74	7913.51	8728.76	8930.14	8632.68	8288.75	8548.73	7553.65	8647.93	7577.81	8173.81	8695.43	10112.8	10076.5	10296.5	7902.85	7433.31	9015.34	8248.54	8809.38	0.0805135
ko03040	0.466667	0.666667	0.516667	0.433333	0.366667	0.366667	0.0833333	0.1	0.0833333	0.266667	0.316667	0.583333	1.45	1.08333	1.11667	0.233333	0.366667	0.383333	0.342593	0.644444	0.0805303
ko05200	0	0	0	0	0	0	0	0	0	0	98.8333	0	92.9613	0	100.269	0	0	0	0	32.4515	0.0807135
ko00590	641.801	879.333	935.711	912.172	815.122	941.665	711.566	709.604	653.974	680.207	0	882.49	0	1016.24	0	688.129	612.697	663.062	800.105	504.759	0.0957034
ko04622	6.05222	4.23259	5.71296	9.03704	7.3537	7.32222	5.59111	5.17222	0	3.84296	0	0	4.62963	0	4.78111	6.00481	6.00741	4.44185	5.60823	3.30086	0.0964162
ko03008	214.269	235.631	251.782	270.896	245.208	254.986	271.23	236.223	271.575	237.691	239.358	267.078	360.788	321.672	333.919	247.718	224.802	261.771	250.2	277.2	0.0999452
ko00120	368.68	316.359	412.434	309.189	457.329	461.514	398.909	363.808	342.363	314.529	417.801	349.753	74.0222	77.0333	83.0789	334.167	383.521	401.448	381.176	270.595	0.102071
ko00965	515.415	716	734.135	547.315	485.005	539.805	374.12	431.52	453.47	509.695	583.2	620.615	844.14	876.14	898.29	569.515	461.22	497.895	532.976	651.19	0.111916
ko00633	1295.02	1505.23	1609.32	1669.93	1455.36	1429.66	1647.47	1542.62	1818.74	1672.42	1757.22	1751.6	2420.65	2451.41	2400.82	1488.55	1322.83	1426.74	1552.59	1854.69	0.117151
ko00830	338.893	392.629	435.919	476.164	424.677	485.194	419.147	394.874	377.463	356.659	354.262	442.75	453.198	450.539	488.345	375.937	343.876	304.721	416.107	396.699	0.128
ko04122	4346.4	5062.81	5547.6	6061.87	5240.88	5503.93	5525.09	4862.78	5434.76	4932.74	4967.02	5586.93	6573.6	6468.58	6681.54	5218.51	4628.72	5465.69	5287.35	5613.7	0.130515
ko04146	931.319	1109.12	1172.39	1295.8	1179.79	1352.72	1276.52	1148.68	1180.23	1035.98	1111.22	1242.31	1187.74	1172.94	1202.15	1089.36	984.509	1090.66	1182.95	1124.1	0.132781
ko00910	1922.41	2111.02	2315.64	2478.75	2362.63	2526.33	2543.5	2129.78	2375.92	2125.88	2174.67	2304.8	2064.54	2015.92	2064.19	2202.88	2093.6	2477.65	2307.33	2169.35	0.138814
ko02010	2411.96	2665.4	3295.88	3418.71	3369.05	2967.11	3159.81	2593.53	2856.31	2358.22	2674.68	2644.05	2565.66	2482.61	2592.31	2897.11	2612.78	3499.16	2970.86	2702.95	0.139374
ko00121	2927.35	2346.48	3075.02	2058.04	3446.56	3443.01	3028.69	2751.66	2594.64	2469.81	3357.55	2624.25	128	177.5	172.75	2528.09	3103.32	3240.55	2852.38	1977.98	0.139499
ko00061	6208.08	7439.95	8078.18	8548.22	7923.46	8300.8	8087.6	7291.05	8013.16	7297.23	7513.12	8134.77	9250.04	9411.35	9588.76	7377.97	6913.01	8152.2	7765.61	8182.05	0.140471
ko00471	6345.81	7286.98	7809.15	8142.94	7883.71	7941.54	8005.48	7077.64	7973.79	6994.25	7359.99	7836.61	8493.35	8448.26	8535.38	7388.31	6961.45	8473.71	7607.45	7832.37	0.146637
ko00780	4326.44	4562.87	4701.2	5463.62	4836.66	5913.8	5606.6	5035.45	5480.34	4948.15	4561.23	5507.38	4563.1	4459.97	4619.52	4602.87	4551.22	4614.47	5103	4714.21	0.150123
ko00364	648.377	862.023	963.73	968.888	839.824	909.84	836.597	724.416	750.551	704.433	792.064	932.645	1216.87	1253.07	1242	864.504	652.396	722.903	833.805	931.21	0.152304
ko03440	4557.54	5120.6	5519.16	5633.42	5641.62	5658.73	5706.57	5087.42	5613.97	4915.8	5106.86	5362.64	5214.04	5228.67	5321.78	4960.78	4777.67	5951.45	5393.23	5204.41	0.157969
ko04141	198.876	217.238	222.56	217.755	209.516	233.067	230.135	213.891	243.134	219.294	235.222	243.257	272.814	257.559	263.539	208.617	203.969	216.575	220.686	235.65	0.159132
ko05120	278.529	276.931	292.956	309.888	339.97	323.67	363.735	298.814	355.627	312.462	322.866	270.277	136.512	132.593	136.18	294.948	313.135	419.17	315.569	259.794	0.159224
ko00643	1046.41	1352.65	1529.27	1498.73	1366.89	1432.31	1250.79	1176.4	1159.29	946.186	1014.44	1267.06	1497.36	1518.79	1574.27	1208.88	940.13	1050.25	1312.53	1224.15	0.160942
ko03450	381.913	426.056	537.123	571.941	522.235	566.88	496.08	496.113	503.133	377.591	436.781	552.335	849.332	837.003	872.24	466.123	454.021	413.155	500.164	584.287	0.163731
ko00460	3086.57	3455.62	3885.18	3737.1	3859.01	4230.96	3810.75	3450.9	3672.92	3385.89	3646.61	3808.02	3146.9	3185.61	3230.95	3344.57	3319.45	3988.79	3687.67	3450.75	0.16849
ko04310	0	0.047551	0.0271429	0.163061	0.142857	0.197143	0.0542857	0.0473469	0.0271429	0.0408163	0	0.0612245	0	0.108776	0	0	0.0204082	0.0816327	0.0785034	0.0347619	0.171693
ko01055	8511.45	10218	10749.8	10513.1	9789.92	10975.6	9954.07	9602.81	10188.9	9647.2	9725.68	10862.8	12102.4	12442.7	12657.8	9306.78	8925.53	10157.6	10056	10647.6	0.179799
ko00730	4706.46	5242.23	5554.31	5782.83	5152.25	5864.06	5727.66	5125.08	5942.23	5400.45	5352.84	5786.43	6195.72	6138.89	6325.28	5332.25	5002.22	5570.67	5455.23	5678.31	0.192166
ko00540	3501.28	4502.65	4183.1	4662.35	3731.49	4684.38	4203.82	4088.03	3933.49	4136.98	3980.82	4999.26	6102.78	6238.05	6378.88	3665.95	3462.23	3452.6	4165.62	4713.06	0.194973
ko04626	700.17	763.142	865.081	884.588	912.494	796.401	871.795	719.423	808.627	653.559	770.806	717.954	673.795	684.984	696.297	782.601	743.592	1024.88	813.524	749.83	0.198881
ko04210	140.345	185.604	168.029	193.113	174.605	259.102	153.792	155.645	157.094	176.198	184.376	216.258	125.496	124.845	143.05	125.995	153.246	125.295	176.37	152.751	0.203053
ko04962	0	0	0	0	0.0294118	0	0	0.0294118	0.176471	0	0	0	0	0	0	0	0	0	0.0261438	0	0.211795
ko00281	1922.13	2515.41	2806.74	2845.5	2739.02	2984.67	2575.68	2518.88	2431.24	1968.34	2159.28	2709.22	2980.01	3020.81	3149.2	2242.72	1876.51	1879.77	2593.25	2442.87	0.212524
ko05130	0	5.8	0	4.69474	0	5.37895	0	0	0	0	0	0	0	0	0	0	0	3.36842	1.76374	0.374269	0.220188
ko00791	336.546	379.769	457.169	674.911	489.904	513.84	687.224	483.24	526.364	434.606	513.51	510.163	630.884	587.779	569.034	614.773	501.801	478.721	505.441	537.919	0.221692
ko00400	4201.44	4734.54	5109.89	5299.92	5101.11	5118.54	5095.54	4615.92	5262.06	4609.86	4775.57	5109.93	5500.16	5478.63	5593.46	4671.59	4507.26	5416.13	4948.78	5073.62	0.22582
ko00290	8317.03	9458.26	10361.3	10720.4	10133.5	9970.85	10140.3	8879.14	10074.7	8936.91	9419.38	10036.6	11183.6	11054.5	11366.9	9352.1	8752.43	10589.4	9783.95	10076.9	0.228484
ko00561	1602.09	1762.34	2014.17	2008.61	2016.9	1906.92	1930	1770.18	1841.48	1638.72	1775.48	1742.85	1729.78	1767.24	1777.38	1814.1	1766.76	2132.11	1872.52	1793.82	0.23798
ko00010	3712.72	4157.57	4587.55	4628.1	4513.55	4608.28	4677.67	4225.14	4559.47	4010.12	4209.83	4401.45	4471.81	4461.72	4550.1	4115.97	3867.99	4635.72	4407.78	4302.75	0.245555
ko00380	1558.74	1943.86	2151.82	2254.86	2099.8	2152.92	1941.41	1834.74	1867.66	1539.82	1669.45	1971.52	2268.89	2271.9	2358.84	1791.67	1555.02	1725.24	1978.42	1905.82	0.256242
ko00909	7.532	9.24	13.541	17.34	12.822	13.558	8.524	9.474	9.524	5.057	7.95	9.134	10.923	12.341	13.174	14.098	9.082	7.731	11.2839	9.94333	0.257457
ko00521	5883.59	6797.17	7220.64	7203.06	6783.83	7624.74	7249.77	6902.15	7145.5	6628.71	6892.67	7471.43	7916.76	7996.51	8134.47	6616.06	6383.06	7008.69	6978.94	7227.6	0.257889
ko05150	33.5115	26.3709	46.3209	25.7276	23.88	28.0309	38.4582	36.863	37.7218	38.1255	47.5073	32.4658	37.2752	44.8961	34.3091	39.3542	32.5706	32.7742	32.9872	37.6975	0.266267
ko00190	2023.96	2449.17	2534.78	2811.86	2366.04	2724.74	2563.87	2394.93	2484.29	2289.75	2346.73	2737.81	3135.43	3120.31	3198.83	2330.97	2115.72	2322.99	2483.74	2622.06	0.275754
ko00770	6196.32	7108.28	7687.35	8023.03	7585.17	7710.82	7692.6	6980.75	7797.5	6956.34	7114.2	7770.92	8460.06	8446.15	8660.28	6982.58	6528.5	7877.87	7420.2	7644.1	0.279496
ko01040	2104	2618.8	2872.69	3052.38	2771.82	2833.29	2806.26	2470.53	2645.36	2336.53	2459.26	2736.68	3322.76	3362.29	3456.78	2622.49	2345.51	2643.94	2686.13	2809.58	0.280919
ko00670	5345.36	6035.36	6355.83	6651.56	6521.58	6822.67	6710.96	6037.39	6629.42	5866.44	5977.9	6493.19	6371.43	6335.01	6510.41	5837.75	5599.67	6749.4	6345.57	6193.47	0.284283
ko00908	1920.85	2223.21	2220.57	2293.52	2233.26	2521.03	2360.29	2224.26	2360.42	2199.86	2180.02	2385.48	2172.96	2184.24	2228.56	2046.23	2006.26	2276.59	2261.93	2186.69	0.285796
ko00720	4249.37	5038.04	5243.02	5370.5	5041.7	5645.21	5099.36	4770.63	5114.46	4710.89	4826.88	5559.62	6149.05	6149.59	6293.27	4621.12	4314.83	4915.87	5063.59	5282.35	0.287711
ko00785	3868.89	5189.68	5007.63	5892.13	4580.28	6064.35	5595.88	4503.49	4878.9	4628.85	4544.9	6110.39	7183.6	7097.12	7321.07	4755.93	3764.39	4232.06	5064.58	5515.37	0.294604
ko04974	104.222	142.41	118.645	108.213	107.105	213.73	154.659	156.346	158.313	145.928	133.04	183.662	105.868	109.93	111.246	92.3188	110.118	91.1224	140.405	120.359	0.299354
ko00943	35.7857	44.8571	49.1429	37.1429	33.2614	41.8571	21.1429	27.0471	29.3571	26.4286	23.5714	42.7143	23.0714	22.3571	27.2143	44.6429	35	29.2143	35.5105	30.4683	0.301404
ko00600	1240.32	1207.88	1222	1112.65	1233.7	1681.96	1285.89	1336.08	1303.83	1339.84	1463.89	1487.3	760.479	858.337	845.666	1013.99	1367.15	1307.52	1291.59	1160.46	0.304905
ko00550	5885.39	6679.8	7178.07	7485.83	7291.36	7194.93	7399.19	6496.9	7185.2	6165.47	6506.09	6813.66	7136.58	7132.47	7265.96	6618.63	6163.85	7722.14	6977.41	6836.09	0.309732
ko03013	175.652	174.718	203.105	205.427	207.088	188.266	224.132	172.395	204.775	181.919	196.271	191.78	218.571	185.85	190.596	208.872	202.027	248.343	195.062	202.692	0.321045
ko05100	8.28152	10.3009	10.89	9.64091	12.5752	13.2576	11.8885	6.60091	6.33758	6.32485	5.97697	9.84364	5.01545	5.11848	5.67455	9.88455	7.96182	16.7397	9.97478	8.06	0.324168
ko00100	102.786	113.583	107.191	205.967	103.079	109.052	186.158	107.831	107.812	100.574	98.3431	107.472	184.688	181.152	196.234	180.789	112.644	106.878	127.051	140.975	0.324991
ko00970	5671.6	6484.95	6965.27	7158.7	6751.12	6785.46	6728.75	6090.55	6733.92	6068.98	6235.48	6729.56	7527.25	7447.79	7660.64	6234.7	5853.11	7128.19	6596.7	6765.08	0.325888
ko00523	1759.56	2067.34	2189.87	2177.64	2070.7	2253.06	2128.16	2019.16	2112.17	1944.65	2015.44	2211.59	2345.91	2380.17	2428.84	1938.38	1882.16	2148.27	2086.41	2143.93	0.327106
ko00312	932.665	767.232	1255.43	1056.25	1780.95	571.492	1320.19	786.5	885.457	375.562	1109.23	411.845	104.537	112.675	87.115	990.215	1138.08	2272.63	1039.57	733.543	0.333864
ko03010	5154.28	5886.12	6231.54	6446.81	6129.1	6264.33	6257.3	5652.93	6271.86	5641.36	5737.54	6220.15	6825.98	6741.97	6907.99	5686.79	5379.84	6457.55	6032.7	6177.69	0.335015
ko00140	189.095	226.392	222.589	214.423	193.413	330.577	182.997	176.709	196.131	255.895	252.812	275.392	148.789	177.655	221.921	128.053	159.321	130.827	214.703	194.518	0.33786
ko03430	5157.6	5794.53	6303.35	6530.18	6409.26	6374.94	6484.16	5766.91	6280.88	5536.82	5851.51	6029.44	6106.2	6082.16	6196.55	5719.35	5474.35	6863.18	6122.42	5984.39	0.347763
ko00740	2564.43	2999.94	3115.16	3318.97	2878.96	3365.85	3227.22	2934.6	3383.53	3008.2	2929.94	3333.34	3629.11	3615.09	3698.07	2981.19	2773.41	2933.99	3087.63	3211.37	0.355932
ko03018	2056.66	2322.84	2453.79	2665.95	2449.03	2622.94	2603.04	2307.18	2494.89	2234.14	2281.51	2467.09	2557.91	2531.01	2608.99	2248.57	2104.18	2501.2	2441.81	2392.73	0.375794
ko00860	2150.7	2421.47	2718.07	3048.58	2693.44	2776.52	2885.66	2353.8	2802.84	2281.74	2452.53	2537.12	2771.5	2676.68	2768.27	2725.03	2451.51	2806.85	2650.12	2607.92	0.378133
ko02040	3500.61	3777.08	4605.06	4769	5122.36	3483.88	4548.41	3722.82	4259.1	2892.32	4156.9	3750.28	5008.67	5072.98	5119.06	4161.9	4012.49	6314.95	4198.7	4498.84	0.383433
ko00930	889.047	1193.5	1400.24	1559.73	1445.77	1544.78	1217.25	1144.3	1116.98	1022.27	1136.2	1342.3	1499.17	1518.87	1671.09	1112.72	929.121	948.929	1279.07	1242.3	0.398983
ko04320	0	0.0833333	0	0.25	0	0.166667	0.0833333	0	0	0.166667	0	0	0	0	0	0	0	0.0833333	0.0648148	0.0277778	0.402759
ko00361	692.789	885.831	1027.01	1020.43	918.824	969.375	886.314	778.291	783.267	706.036	787.675	956.779	1141.22	1163.59	1168.07	885.257	692.212	780.699	884.682	920.17	0.418786
ko00340	4316.57	4956.06	5329.31	5472.01	5329.39	5543.39	5298.62	4760.41	5396.67	4730.13	4912.18	5283.08	5354.04	5333.68	5498.22	4733.41	4524.62	5382.16	5155.82	5083.5	0.419192
ko00640	3074.42	3722.5	4034.38	4144.4	3888.12	4109.81	3745.64	3476.45	3781.15	3378.92	3536.7	4020.51	4562.04	4566.52	4719.57	3465.43	3080.52	3659.84	3775.21	3887.78	0.421255
ko00410	2173.38	2637.8	2839.13	3013.49	2837.89	3118.8	2901.24	2746.97	2872.02	2543.47	2652.37	2960.81	2939.91	2975.47	3048.89	2562.26	2277.26	2474.89	2793.41	2715.04	0.422571
ko03030	3791.49	4275.14	4606.1	4776.23	4634.66	4776.11	4683.56	4231.83	4640.97	4124.54	4239.57	4529.82	4622.16	4589.9	4698.49	4134.38	3949.3	4883.15	4490.68	4419.03	0.433567
ko03020	3654.15	4101.92	4490.98	4437.33	4595.2	4339.57	4527.17	4016.39	4586.15	3886.46	4238.46	4123.59	4202.28	4196.48	4276.02	4089.9	3919.42	5047.86	4305.43	4220.05	0.434139
ko00520	3388.81	3745.18	4104.23	4044.63	4064.59	4198.31	4189.45	3742.73	4036.86	3590.59	3961.55	4031.88	3807.23	3849.84	3882.55	3647.71	3560.98	4459.12	3946.09	3865.72	0.45126
ko00620	3951.61	4517.27	4918.67	5203.5	4920.24	5175.93	5211.78	4642.14	5127.13	4471.39	4700.54	4992.78	5430.62	5400.66	5518.93	4653.28	4245.52	5124.77	4852.03	4948.72	0.455474
ko04142	283.959	269.008	210.348	208.277	197.614	372.236	275.895	316.841	280.438	288.335	357.918	357.712	169.066	192.173	173.314	186.184	272.134	178.09	268.291	241.658	0.460354
ko00531	1467.02	1341.65	935.24	988.509	969.81	1805.17	1395.24	1598.43	1436.73	1543.6	1757.77	1823.23	774.813	875.826	764.566	963.324	1362.92	750.88	1326.42	1179.66	0.464072
ko00240	3597.38	4049.24	4353.83	4455.43	4294.7	4428.3	4398.55	3951.59	4360.25	3901.09	4003.72	4237.66	4353.44	4288.85	4387.05	3934.69	3750.16	4561.78	4209.92	4157.6	0.498284
ko03060	5030.08	5754.74	6151.34	6423.88	5972.49	6254.63	6168.85	5579.84	6076.57	5466.19	5554.15	6150.13	6671.93	6632.1	6814.43	5596.26	5243.73	6170.7	5934.71	6033.29	0.500063
ko00680	1421.48	1578.31	1743.52	1838.83	1760.34	1863.83	1914.74	1702.26	1869.93	1646.73	1741.87	1801.3	1715.21	1685.95	1713.37	1621.86	1532.72	1887.85	1743.69	1705.21	0.511378
ko00040	2278.7	2524.28	2839.69	2671.11	2675.73	3247.85	2840.93	2760.55	2845	2610.41	2889.7	2997.65	2461.57	2544.8	2558.12	2442.43	2583.82	2893.16	2742.65	2664.63	0.514624
ko00511	3600.57	3531.45	3167.59	2997	3099.91	5654.32	4243.41	4243.48	4484.1	4393.19	4778.37	5396.73	2314.16	2581.86	2289.35	2752.07	3927.78	3348.93	3891.31	3531.38	0.530059
ko00053	991.013	1206.86	1334.36	1351.98	1298.27	1399.72	1313.63	1226.95	1241.77	1150.28	1226.64	1332.88	1444.98	1482.68	1515.71	1160.89	1073.6	1214.04	1262.73	1289.08	0.54196
ko03420	2607.19	2938.03	3174.22	3308.07	3141.15	3162.57	3131.94	2834.62	3095.07	2741.95	2813.98	3024.09	3201.7	3181.93	3282.68	2878.52	2733.86	3260.58	3043.65	3013.26	0.556803
ko00280	2875.42	3574.18	3860.52	3924.13	3716.14	4062.32	3440.35	3326.96	3378.32	2984.87	3198.62	3755.79	4124.22	4163.45	4291.53	3169.11	2808.78	3064.05	3573.15	3506.71	0.55963
ko00510	381.939	429.168	475.426	406.726	493.62	403.976	398.55	372.745	393.577	352.521	412.196	420.529	488.769	473.207	484.885	351.81	383.308	496.36	417.303	429.287	0.569707
ko00401	1103.34	1280.87	1355.45	1371.35	1330.53	1424.9	1317.23	1246.54	1392.78	1261.52	1303.73	0	1540.72	1551.86	1590.21	1175.78	1163.81	1384.8	1313.67	1219.16	0.578136
ko05111	593.73	661.628	700.929	757.112	647.223	696.569	790.204	661.256	709.066	579.44	627.577	672.403	728.392	720.102	719.724	703.595	638.467	746.904	690.858	681.845	0.579861
ko00071	2383.11	2977.16	3245.65	3282.96	3148.55	3428.86	2999.51	2877.7	2901.61	2570.91	2782.21	3206.73	3430.41	3462.73	3587.65	2769.35	2409.01	2561.38	3027.23	2975.6	0.582434
ko00627	777.841	970.393	1096.82	1132.79	1052.89	1138.64	1041.46	960.72	963.77	851.782	957.807	1081.4	1146.08	1150.42	1212.83	941.851	753.347	869.431	1015.04	996.105	0.584861
ko00450	4073.1	4830	5159.43	5221.24	4848.02	5195.56	4809.37	4427.47	4670.67	4315.5	4457.75	4962.91	5600.59	5568.81	5773.15	4424.23	4038.61	4829.8	4803.87	4885.71	0.586006
ko00790	3646.15	4314.3	4375.62	4819.96	4546.92	5157.63	4970.93	4554.99	4866.14	4320.75	4382.91	4887.09	4762.48	4768.87	4897.71	4082.45	3844.15	4416.2	4583.63	4484.73	0.591246
ko03050	70.1029	65.0317	79.7175	70.3283	62.5654	68.065	67.8717	66.7871	84.2804	54.9258	55.6942	77.6871	118.531	95.385	109.644	66.9579	54.0412	49.755	70.5278	75.8469	0.592374
ko04910	299.16	309.816	348.574	386.299	385.009	339.456	404.238	335.812	371.657	297.357	371.386	327.943	329.632	324.606	330.035	345.247	319.712	450.505	353.336	344.047	0.595682
ko04512	0.75	0.571429	0.2975	1.10679	1.29143	1.66643	0.631071	0.463929	1.10714	4.35714	0.905	0.964286	1.10714	0.464286	0.392857	0.642857	0.75	0.606786	0.87619	1.13226	0.597432
ko05014	0	0	0	0	0	0	335.86	0	0	0	0	305.417	363.1	0	0	0	0	0	37.3178	74.2797	0.597587
ko00020	3915.82	4672.97	4805.61	5052.36	4624.04	5410.67	4913.07	4631.49	4870.92	4423.59	4558.37	5222.59	5712.93	5707.36	5860.62	4248.42	3904.8	4298.87	4766.33	4881.95	0.610878
ko00072	3531.24	4430.31	4983.94	5189.83	5097.81	5041.39	4456.19	4316.84	4530.11	3614.55	4049.92	4813.17	5972.09	5996.19	6095.04	4218.43	3586.9	4234.54	4619.74	4731.2	0.615394
ko05410	5.23211	6.79079	6.93342	9.20026	8.88921	14.0734	9.73605	11.0055	8.36342	5.71447	14.6468	10.7589	7.43342	6.67079	7.79947	6.46447	5.27553	8.73632	8.9138	8.1667	0.6325
ko05010	0	228.006	0	0	251.806	0	0	0	0	0	0	0	245.178	241.352	0	0	192.098	0	53.3124	75.4031	0.635437
ko00030	5127.9	5658.01	6482.41	6171.18	6349.4	6211.85	6444.31	5827.46	6269.78	5496.93	5964.79	5974.97	5960.88	6012.2	6101.15	5749.95	5644.16	6974.23	6060.26	5986.58	0.636626
ko00760	3640.24	4269.55	4505.36	4772.81	4352.35	4777.83	4621.42	4161.09	4513.01	4046.8	4085.15	4604.68	4970.48	4886.35	5010.21	4221.25	3837.82	4415.3	4401.52	4453.12	0.645162
ko01056	18.19	23.1667	30.47	49.11	32.5533	32.44	31.2233	31.8533	34.83	19.8267	32.47	34.3367	34.25	31.83	28.5833	42.4433	26.1933	21.38	31.5374	30.1459	0.658471
ko00330	2613.29	2951.12	3225.3	3428.37	3189.2	3397.49	3354.46	2972.96	3246.64	2895.82	3014.74	3240.81	3291.94	3275.23	3338.26	3007.06	2826.34	3247.27	3153.2	3126.39	0.660731
ko00052	2987.15	3094.14	3482.56	3261.28	3456.07	3752.47	3758.64	3519.56	3684.76	3213.67	3678.64	3651.39	3130.73	3237.39	3200.03	3124.53	3267.09	3958	3444.07	3384.61	0.669849
ko00300	5023.47	5627.31	6178.57	6306.64	6105.4	6186.35	6091.85	5515.69	6082	5393.04	5637.45	6000.48	6279.91	6264.15	6422.45	5594.08	5396.95	6500.34	5901.92	5943.21	0.680311
ko00563	0	0	0	0	0	0	0	0.307692	0	0	0	0	0	0	0	0.615385	0	0	0.034188	0.0683761	0.681057
ko00500	2967.17	3121.41	3598.14	3468	3705.72	3727.59	3819.08	3452.01	3682.32	3237.08	3702.84	3519.88	3208	3282.47	3248.96	3280.53	3322.05	4211.68	3504.6	3445.94	0.690098
ko00260	3911.2	4554.07	4878.48	4927	4711.32	5030.96	4758.28	4410.59	4743.45	4224.82	4402.26	4883.44	5181.33	5154.79	5294.64	4316.5	4103.58	4735.5	4658.37	4699.65	0.691897
ko00350	1211.28	1463.02	1587.09	1678.76	1516.09	1661.68	1508.02	1375.09	1381.82	1253.56	1296.88	1539.12	1698.46	1688.86	1763.72	1397.74	1243.45	1363.19	1486.98	1471.66	0.69191
ko00650	2819.9	3304.5	3657.26	3852.85	3725.51	3750.59	3693.31	3353.11	3582.08	3026.97	3265.99	3590.42	3937.53	3914.61	4019.84	3248.06	2907.91	3507.08	3526.57	3490.93	0.695447
ko02020	1527.41	1673.97	1954.83	2011.56	2041.79	1792.55	2032.69	1727.12	1859.41	1508.9	1745.36	1733.88	1863.49	1873.63	1889.05	1794.48	1657.9	2301.77	1846.82	1818.72	0.702999
ko00270	3878.47	4327.24	4731.55	4829.88	4786.69	4736.22	4811.95	4329.69	4770.84	4113.18	4426.74	4547.66	4731.08	4694.44	4768.99	4343.74	4156.17	5164.89	4578.06	4549.65	0.74574
ko04112	5080.88	5854.54	6290.25	6574.75	6315.05	6422.4	6301.4	5631.83	6157.31	5441.8	5771.76	6136.59	6423	6409.02	6545.22	5684.17	5346.22	6551.63	6069.82	6034.38	0.747502
ko01051	14178.8	15154.4	18248	16902.7	19088.2	16204.2	17986.8	16375.3	19307.1	15717.7	17262.2	16621.8	17482.6	17491.2	17431.7	15993.7	15926.3	21030.3	17049.5	17217.5	0.762274
ko00920	2606.18	2965.42	3176.56	3617.11	3336.76	3682.38	3641.7	3214.84	3466.1	3014.47	3185.64	3461.03	3704.25	3677.47	3771.08	3032.52	2786.5	3380.17	3300.78	3334.79	0.777981
ko00900	4431.98	5110.3	5438.19	5615.69	5504.65	5457.08	5514.74	4974.01	5482.74	4811.59	5081.44	5373.25	5669.39	5645.9	5799.82	4985.52	4671.7	5751.11	5281.04	5309.97	0.780524
ko00624	130.902	175.808	214.62	239.932	223.606	225.648	226.379	209.167	207.421	181.498	210.822	221.628	231.038	228.696	254.912	187.146	142.128	162.128	205.942	202.222	0.786939
ko00230	2811.08	3187.43	3445.62	3565.61	3394.53	3536.54	3550.98	3181.19	3456.73	3051.23	3148.99	3401.51	3558.57	3506.31	3591.43	3154.77	2978.27	3591.87	3347.74	3331.44	0.803978
ko03070	2829.13	3294.21	3504.53	3715.07	3511.68	3567.96	3590.24	3189.99	3413.93	2994	3085.66	3461.27	3829.37	3861.41	3971.58	3178.81	2896.35	3552.05	3401.86	3425.61	0.807504
ko00623	1782.28	2208.69	2238.16	2333.95	1947.55	2352.37	2083.16	1902.51	1938.78	1890.97	1824.63	2246.49	2479.18	2459	2536.13	1891.58	1623.39	1615.65	2087.5	2063	0.808658
ko00250	5409.81	5977.71	6444.97	6606.65	6536.88	6852.03	6729.74	5906.03	6716.95	6076.84	6189.53	6569.7	6425.6	6339.36	6472.34	6044.5	5827.16	6942.53	6353.42	6320.84	0.810076
ko00311	332.221	447.02	486.02	467.571	402.291	457.224	416.974	437.451	403.767	353.496	355.856	437.04	554.799	575.574	586.666	388.516	327.564	342.46	427.838	435.774	0.819583
ko02030	5700.85	5994.51	7476.18	7700.5	8521.42	5690.06	7310.68	5917.43	6522.34	4504.96	6410.15	5733.55	7057.68	7082.38	7188.71	6901.62	6771.78	10381.7	6759.33	6892.51	0.826867
ko00750	3741.61	4433.17	4644.26	4769.86	4477.84	4889.73	4494.42	4053.9	4622.81	4119.84	4153.17	4727.44	4991.57	4961.01	5156.3	4073.13	3778.15	4359.66	4458.62	4480.03	0.852983
ko05143	95.8683	125.665	134.963	132.726	125.65	137.988	85.7878	86.6989	75.2411	77.1139	75.5983	109.043	143.087	149.259	157.353	95.3083	92.0928	87.6422	111.176	109.611	0.853046
ko00960	1569.7	1853.59	1950.33	1974.03	1901.9	2059.77	1925.32	1819.54	1926.64	1754.47	1802.42	2000.45	2107.77	2112.54	2179.86	1654.36	1613.9	1850.07	1886.76	1897.32	0.85843
ko05146	50.7433	61.0526	63.9936	71.7474	61.2167	70.9492	59.6818	71.4403	61.9172	53.5592	60.7046	66.6641	73.4292	73.4541	73.1087	54.4813	49.6892	62.6082	63.638	63.0776	0.858845
ko00195	1778.02	2012.16	2187.88	2777.54	2206.35	2254.42	2708.03	2018.28	2126.77	1906.75	1919.13	2148.21	2479.72	2310.01	2356.86	2480.06	2064.3	2512.62	2229.94	2241.96	0.865126
ko00905	0	0	0	0.8	0.2	0	0	0.2	0	0.4	0	0.2	0	0	0	0	0.2	0.6	0.133333	0.155556	0.869506
ko03410	3237.95	3642.79	4003.05	4100.36	3917.93	4029.71	3998.18	3717.75	3985.37	3443.29	3529.25	3863.38	4279.42	4272.95	4380.46	3583.02	3437.47	3979.71	3848.12	3863.22	0.873234
ko00196	10.6167	4.7619	5	326.048	74.8786	52.1571	381.524	32.4381	21.4286	6.80714	9.25952	7.47619	131.345	18.4762	16.4286	330.812	142.964	215.571	100.984	97.6823	0.92974
ko00130	1824.97	2200.14	2151.44	2599.98	1990.17	2460.49	2410.69	2099.39	1993	1925.03	1942.71	2348.92	2630.95	2569.72	2652.9	2097.96	1846.85	1793.37	2192.25	2200.93	0.931505
ko01057	1.25	0.75	3	7.58	5.58	3.58	2.92	6.16	1.75	2.75	5.42	6	3.75	2.25	2	2.33	2.75	4.66	3.61889	3.54556	0.946808
ko00564	2002.75	2285.63	2503.33	2554.66	2437.61	2537.34	2430.24	2252.49	2368.2	2114.07	2257.01	2426.8	2537.38	2580.13	2643.33	2220.02	2104.76	2481.12	2374.7	2373.85	0.984533
ko00360	1428.95	1749.26	1888.85	1965.86	1830.87	2096.93	1878.93	1726.7	1772.07	1595.33	1635.84	1958.27	2083.62	2098.16	2157.53	1686.44	1482.69	1650.43	1815.38	1816.48	0.985429
ko00710	4951.97	5564.9	6037.8	6112.61	6155.88	6151.42	6265.33	5720.3	6119.74	5413.35	5718.31	6019.07	6202.9	6128.2	6234.65	5495.17	5364.72	6502.29	5897.77	5897.63	0.999129
